# Supplementary material for: Fibroblasts’ secretome from calcified and non-calcified dermis in Pseudoxanthoma elasticum differently contributes to elastin calcification
Source: Commun Biol. 2024 May 16;7:577. doi: 10.1038/s42003-024-06283-6 (PMC11099146; doi:10.1038/s42003-024-06283-6)
Supplement: Supplementary file 3 — Supplementary Data 1 [file 42003_2024_6283_MOESM3_ESM.xlsx]

## Sheet: SUP DATA 1
Supplementary Data 1. List of proteins identified by LC-MS/MS in clinically unaffected (CUS) and clinically affected skin (CAS) secretome. Log2 fold chanhge (FC) was calculated by dividing CAS value by CUS value. nq= no quantification.
Protein ID	Entry name	Gene name	Protein description	Length	Percent coverage	Tot indep spectra	log2 FC	adj p-value	SignaIP-6.0	UniProtKB Keyword (Secreted)	ExoCarta	Vesiclepedia	Matrisome DB	Matrisome DB categories
A6NMY6	AXA2L	ANXA2P2	Putative annexin A2-like protein	339	12.7	3	-0.9929	0.043		X	X	X
B7Z6K7	ZN814	ZNF814	Zinc finger protein 814	855	2.2	23	nq	nq
O00115	DNS2A	DNASE2	Deoxyribonuclease-2-alpha	360	18.6	133	-0.2398	0.2872	X			X
O00142	KITM	TK2	Thymidine kinase 2, mitochondrial	265	2.6	18	nq	nq				X
O00299	CLIC1	CLIC1	Chloride intracellular channel protein 1	241	35.7	65	-0.4721	0.0701			X	X
O00300	TR11B	TNFRSF11B	Tumor necrosis factor receptor superfamily member 11B	401	17	35	0.3373	0.7189	X	X	X	X
O00391	QSOX1	QSOX1	Sulfhydryl oxidase 1	747	45.4	446	0.0402	0.9177	X	X	X	X
O00410	IPO5	IPO5	Importin-5	1097	6.9	23	0.0487	0.878			X	X
O00462	MANBA	MANBA	Beta-mannosidase	879	19.6	120	-0.3694	0.202	X			X
O00469	PLOD2	PLOD2	Procollagen-lysine,2-oxoglutarate 5-dioxygenase 2	737	4.2	11	-1.3801	0.2075	X		X	X	X	ECM regulators
O00584	RNT2	RNASET2	Ribonuclease T2	256	45.3	87	-0.07	0.8725	X	X		X
O00622	CCN1	CCN1	CCN family member 1	381	10.2	28	0.3079	0.765	X	X
O00754	MA2B1	MAN2B1	Lysosomal alpha-mannosidase	1011	18.7	85	-0.0343	0.8802	X		X	X
O14498	ISLR	ISLR	Immunoglobulin superfamily containing leucine-rich repeat protein	428	37.4	464	-0.3065	0.414	X	X		X
O14672	ADA10	ADAM10	Disintegrin and metalloproteinase domain-containing protein 10	748	13.9	52	-0.2984	0.1277	X		X	X	X	ECM regulators
O14773	TPP1	TPP1	Tripeptidyl-peptidase 1	563	57.5	885	-0.2446	0.2172	X		X	X
O14786	NRP1	NRP1	Neuropilin-1	923	7.7	56	0.2388	0.3656	X	X	X	X
O14818	PSA7	PSMA7	Proteasome subunit alpha type-7	248	17.7	31	0.058	0.8105			X	X
O14950	ML12B	MYL12B	Myosin regulatory light chain 12B	172	22.2	43	-0.1824	0.1448			X	X
O15143	ARC1B	ARPC1B	Actin-related protein 2/3 complex subunit 1B	372	11	27	-0.0026	0.9919			X	X
O15144	ARPC2	ARPC2	Actin-related protein 2/3 complex subunit 2	300	19	24	0.1144	0.599			X	X
O15145	ARPC3	ARPC3	Actin-related protein 2/3 complex subunit 3	178	16.3	13	0.0639	0.8725			X	X
O15511	ARPC5	ARPC5	Actin-related protein 2/3 complex subunit 5	151	7.9	14	nq	nq			X	X
O43286	B4GT5	B4GALT5	Beta-1,4-galactosyltransferase 5	388	2.1	70	nq	nq			X	X
O43399	TPD54	TPD52L2	Tumor protein D54	206	18.4	10	-0.1129	0.7189			X	X
O43493	TGON2	TGOLN2	Trans-Golgi network integral membrane protein 2	437	7.3	8	-0.5207	0.043	X		X	X
O43505	B4GA1	B4GAT1	Beta-1,4-glucuronyltransferase 1	415	15.9	21	-0.2225	0.414
O43707	ACTN4	ACTN4	Alpha-actinin-4	911	65.6	1206	0.3218	0.0929			X	X
O43852	CALU	CALU	Calumenin	315	67.6	682	-0.2874	0.2214	X	X	X	X
O60469	DSCAM	DSCAM	Down syndrome cell adhesion molecule	2012	0.6	44	nq	nq	X	X		X
O60506	HNRPQ	SYNCRIP	Heterogeneous nuclear ribonucleoprotein Q	623	10.6	17	0.2303	0.6545			X	X
O60568	PLOD3	PLOD3	Multifunctional procollagen lysine hydroxylase and glycosyltransferase LH3	738	5.6	4	0.1576	0.6926	X	X	X	X	X	ECM regulators
O60664	PLIN3	PLIN3	Perilipin-3	434	26.7	28	0.3188	0.1873			X	X
O60814	H2B1K	H2BC12	Histone H2B type 1-K	126	12.7	20	0.9587	0.0647
O60888	CUTA	CUTA	Protein CutA	179	22.9	12	-0.0909	0.8097			X	X
O75083	WDR1	WDR1	WD repeat-containing protein 1	606	24.4	51	0.0493	0.8342			X	X
O75161	NPHP4	NPHP4	Nephrocystin-4	1426	1.3	63	nq	nq				X
O75347	TBCA	TBCA	Tubulin-specific chaperone A	108	25.9	13	0.0644	0.8273			X	X
O75368	SH3L1	SH3BGRL	SH3 domain-binding glutamic acid-rich-like protein	114	35.1	16	0.1085	0.5897			X	X
O75369	FLNB	FLNB	Filamin-B	2602	6.5	9	0.4315	0.1897			X	X
O75503	CLN5	CLN5	Ceroid-lipofuscinosis neuronal protein 5	358	13.1	26	-0.355	0.0007				X
O75629	CREG1	CREG1	Protein CREG1	220	14.1	51	-0.6483	0.0007	X	X	X	X
O75746	CMC1	SLC25A12	Calcium-binding mitochondrial carrier protein Aralar1	678	1	20	-0.0465	0.8725				X
O75874	IDHC	IDH1	Isocitrate dehydrogenase [NADP] cytoplasmic	414	14.3	8	0.2468	0.4446			X	X
O75882	ATRN	ATRN	Attractin	1429	3.9	16	-0.5003	0.0009		X	X	X
O76061	STC2	STC2	Stanniocalcin-2	302	24.8	271	0.3708	0.4106	X	X	X	X
O76076	CCN5	CCN5	CCN family member 5	250	27.2	6	-0.8829	0.1832	X	X
O94760	DDAH1	DDAH1	N(G),N(G)-dimethylarginine dimethylaminohydrolase 1	285	16.1	14	0.4841	0.202			X	X
O94907	DKK1	DKK1	Dickkopf-related protein 1	266	29.7	73	0.1632	0.8231	X	X	X	X
O94985	CSTN1	CLSTN1	Calsyntenin-1	981	31.1	522	-0.4341	0.0691	X		X	X
O95302	FKBP9	FKBP9	Peptidyl-prolyl cis-trans isomerase FKBP9	570	11.6	17	0.1687	0.2858	X			X
O95336	6PGL	PGLS	6-phosphogluconolactonase	258	25.2	24	0.1886	0.4491			X	X
O95342	ABCBB	ABCB11	Bile salt export pump	1321	0.6	35	nq	nq			X	X
O95425	SVIL	SVIL	Supervillin	2214	1.9	38	0.8004	0.5529				X
O95965	ITGBL	ITGBL1	Integrin beta-like protein 1	494	12.3	22	-0.8541	0.0562	X	X		X
P00325	ADH1B	ADH1B	All-trans-retinol dehydrogenase [NAD(+)] ADH1B	375	13.9	14	-0.1009	0.8725			X	X
P00338	LDHA	LDHA	L-lactate dehydrogenase A chain	332	66.9	749	0.0105	0.9639			X	X
P00441	SODC	SOD1	Superoxide dismutase [Cu-Zn]	154	70.1	261	0.1161	0.3831			X	X
P00558	PGK1	PGK1	Phosphoglycerate kinase 1	417	60.2	236	0.19	0.4578			X	X
P00736	C1R	C1R	Complement C1r subcomponent	705	53.6	861	0.4586	0.0826	X	X	X	X
P00742	FA10	F10	Coagulation factor X	488	15.6	83	0.1795	0.7298		X	X	X	X	ECM regulators
P00746	CFAD	CFD	Complement factor D	253	63.2	327	-0.0045	0.9973	X	X	X	X
P00749	UROK	PLAU	Urokinase-type plasminogen activator	431	7	7	-0.2759	0.8802	X	X	X	X	X	ECM regulators
P00751	CFAB	CFB	Complement factor B	764	9.8	36	-0.1262	0.6964	X	X	X	X
P00966	ASSY	ASS1	Argininosuccinate synthase	412	9.7	9	0.3008	0.4215			X	X
P01024	CO3	C3	Complement C3	1663	35.6	518	nq	nq	X	X	X	X
P01033	TIMP1	TIMP1	Metalloproteinase inhibitor 1	207	57.5	752	-0.5889	0.0006	X	X	X	X	X	ECM regulators
P01034	CYTC	CST3	Cystatin-C	146	37	269	-0.3556	0.2742	X	X	X	X	X	ECM regulators
P01130	LDLR	LDLR	Low-density lipoprotein receptor	860	3	6	-0.5157	0.043	X		X	X
P01344	IGF2	IGF2	Insulin-like growth factor II	180	5	31	nq	nq	X	X	X	X	X	Secreted factors
P02452	CO1A1	COL1A1	Collagen alpha-1(I) chain	1464	66.2	2294	-0.3179	0.3831	X	X	X	X	X	Collagens
P02461	CO3A1	COL3A1	Collagen alpha-1(III) chain	1466	58.7	1482	-0.3129	0.6481	X	X	X	X	X	Collagens
P02545	LMNA	LMNA	Prelamin-A/C	664	55.3	665	0.9852	0.0177			X	X
P02671	FIBA	FGA	Fibrinogen alpha chain	866	0.8	18	nq	nq	X	X	X	X	X	ECM Glycoproteins
P02751	FINC	FN1	Fibronectin	2477	47.4	2837	-0.3646	0.1893	X	X	X	X	X	ECM Glycoproteins
P03956	MMP1	MMP1	Interstitial collagenase	469	56.7	1056	1.0741	0.0068	X	X	X	X	X	ECM regulators
P04062	GLCM	GBA1	Lysosomal acid glucosylceramidase	536	19.2	48	-0.157	0.6576	X
P04066	FUCO	FUCA1	Tissue alpha-L-fucosidase	466	12.2	24	-0.1659	0.8725	X		X	X
P04075	ALDOA	ALDOA	Fructose-bisphosphate aldolase A	364	59.6	463	-0.0414	0.8725			X	X
P04080	CYTB	CSTB	Cystatin-B	98	24.5	25	0.1482	0.409			X	X	X	ECM regulators
P04114	APOB	APOB	Apolipoprotein B-100	4563	0.7	31	nq	nq	X	X	X	X
P04156	PRIO	PRNP	Major prion protein	253	8.3	19	0.2011	0.6234	X		X	X
P04216	THY1	THY1	Thy-1 membrane glycoprotein	161	24.2	75	-0.552	0.0006	X		X	X
P04406	G3P	GAPDH	Glyceraldehyde-3-phosphate dehydrogenase	335	55.2	418	0.222	0.3656			X	X
P04439	HLAA	HLA-A	HLA class I histocompatibility antigen, A alpha chain	365	10.1	27	0.1738	0.0465	X		X	X
P04792	HSPB1	HSPB1	Heat shock protein beta-1	205	35.1	95	-0.1953	0.1991			X	X
P05067	A4	APP	Amyloid-beta precursor protein	770	35.6	526	0.1793	0.409	X	X	X	X
P05090	APOD	APOD	Apolipoprotein D	189	34.9	97	-0.2616	0.202	X	X	X	X
P05121	PAI1	SERPINE1	Plasminogen activator inhibitor 1	402	50	595	-0.7031	0.0782	X	X	X	X	X	ECM regulators
P05155	IC1	SERPING1	Plasma protease C1 inhibitor	500	29.6	821	-0.1865	0.6813	X	X	X	X	X	ECM regulators
P05386	RLA1	RPLP1	60S acidic ribosomal protein P1	114	51.8	11	-0.0002	0.9989			X	X
P05387	RLA2	RPLP2	60S acidic ribosomal protein P2	115	73.9	88	0.0468	0.8662			X	X
P05388	RLA0	RPLP0	60S acidic ribosomal protein P0	317	17.4	24	0.1057	0.6788			X	X
P05452	TETN	CLEC3B	Tetranectin	202	56.4	395	0.6932	0.1873	X	X	X	X	X	ECM-affiliated proteins
P05997	CO5A2	COL5A2	Collagen alpha-2(V) chain	1499	24.5	161	-0.616	0.3871	X	X	X	X	X	Collagens
P06396	GELS	GSN	Gelsolin	782	38.5	718	-0.2645	0.0301	X	X	X	X
P06454	PTMA	PTMA	Prothymosin alpha	111	21.6	41	-0.3283	0.124			X	X
P06703	S10A6	S100A6	Protein S100-A6	90	16.7	70	0.0505	0.8097			X	X	X	Secreted factors
P06733	ENOA	ENO1	Alpha-enolase	434	60.4	925	0.1201	0.6576			X	X
P06737	PYGL	PYGL	Glycogen phosphorylase, liver form	847	6.3	8	1.2194	0.0014			X	X
P06744	G6PI	GPI	Glucose-6-phosphate isomerase	558	35.7	221	-0.0842	0.7761		X	X	X
P06748	NPM	NPM1	Nucleophosmin	294	28.2	58	0.2285	0.4215			X	X
P06753	TPM3	TPM3	Tropomyosin alpha-3 chain	285	22.8	105	-0.1131	0.3271			X	X
P06865	HEXA	HEXA	Beta-hexosaminidase subunit alpha	529	26.5	412	-0.2632	0.0531	X		X	X
P07093	GDN	SERPINE2	Glia-derived nexin	398	64.1	1402	-0.3774	0.3974	X	X	X	X	X	ECM regulators
P07108	ACBP	DBI	Acyl-CoA-binding protein	87	41.4	20	0.0465	0.8318			X	X
P07195	LDHB	LDHB	L-lactate dehydrogenase B chain	334	44.9	386	-0.0227	0.9165			X	X
P07225	PROS	PROS1	Vitamin K-dependent protein S	676	17.8	53	-0.3353	0.356	X	X	X	X
P07237	PDIA1	P4HB	Protein disulfide-isomerase	508	57.9	733	-0.2662	0.0661	X		X	X
P07339	CATD	CTSD	Cathepsin D	412	52.2	1060	-0.261	0.2581	X	X	X	X	X	ECM regulators
P07437	TBB5	TUBB	Tubulin beta chain	444	52.7	251	-0.5416	0.2601			X	X
P07585	PGS2	DCN	Decorin	359	64.1	2174	0.9619	0.0243	X	X	X	X	X	Proteoglycans
P07602	SAP	PSAP	Prosaposin	524	63	1937	-0.1093	0.552	X	X	X	X
P07686	HEXB	HEXB	Beta-hexosaminidase subunit beta	556	34.7	445	-0.0379	0.8734			X	X
P07711	CATL1	CTSL	Procathepsin L	333	50.8	624	-0.0805	0.622	X	X	X		X	ECM regulators
P07737	PROF1	PFN1	Profilin-1	140	69.3	431	-0.0365	0.8662			X	X
P07858	CATB	CTSB	Cathepsin B	339	51	1576	0.2846	0.2627	X	X	X	X	X	ECM regulators
P07900	HS90A	HSP90AA1	Heat shock protein HSP 90-alpha	732	37.4	537	0.2308	0.3925			X	X
P07942	LAMB1	LAMB1	Laminin subunit beta-1	1786	10	75	0.6561	0.0001	X	X	X	X	X	ECM Glycoproteins
P07951	TPM2	TPM2	Tropomyosin beta chain	284	28.2	7	-0.4805	0.0088			X	X
P07996	TSP1	THBS1	Thrombospondin-1	1170	34.5	549	-0.1348	0.5024	X	X	X	X	X	ECM Glycoproteins
P08123	CO1A2	COL1A2	Collagen alpha-2(I) chain	1366	75.6	5942	-0.3295	0.548	X	X	X	X	X	Collagens
P08134	RHOC	RHOC	Rho-related GTP-binding protein RhoC	193	13	6	nq	nq			X	X
P08238	HS90B	HSP90AB1	Heat shock protein HSP 90-beta	724	30.1	479	0.1128	0.6545		X	X	X
P08253	MMP2	MMP2	72 kDa type IV collagenase	660	50.2	740	0.0403	0.8971	X	X	X	X	X	ECM regulators
P08254	MMP3	MMP3	Stromelysin-1	477	13.2	20	1.2413	0.049	X	X	X	X	X	ECM regulators
P08294	SODE	SOD3	Extracellular superoxide dismutase [Cu-Zn]	240	53.3	187	-0.2998	0.7915	X	X	X	X
P08476	INHBA	INHBA	Inhibin beta A chain	426	8.5	17	-0.463	0.4491	X	X	X	X	X	Secreted factors
P08670	VIME	VIM	Vimentin	466	83.3	2294	0.5412	0.0552			X	X
P08F94	PKHD1	PKHD1	Fibrocystin	4074	1.4	45	-0.5234	0.0006		X	X	X
P09211	GSTP1	GSTP1	Glutathione S-transferase P	210	60.5	220	0.1917	0.3106			X	X
P09382	LEG1	LGALS1	Galectin-1	135	77.8	519	0.0689	0.7597		X	X	X	X	ECM-affiliated proteins
P09429	HMGB1	HMGB1	High mobility group protein B1	215	21.9	31	0.901	0.0299		X	X	X
P09486	SPRC	SPARC	SPARC	303	64	1679	-0.646	0.0782	X	X	X	X	X	ECM Glycoproteins
P09493	TPM1	TPM1	Tropomyosin alpha-1 chain	284	34.2	219	-0.4219	0.0521			X	X
P09603	CSF1	CSF1	Macrophage colony-stimulating factor 1	554	18.6	153	-0.1087	0.765	X	X	X	X	X	Secreted factors
P09651	ROA1	HNRNPA1	Heterogeneous nuclear ribonucleoprotein A1	372	18.4	22	0.6193	0.0089			X	X
P09871	C1S	C1S	Complement C1s subcomponent	688	45.3	783	0.3095	0.2581	X		X	X
P09936	UCHL1	UCHL1	Ubiquitin carboxyl-terminal hydrolase isozyme L1	223	26.5	26	-0.102	0.8453			X	X
P09972	ALDOC	ALDOC	Fructose-bisphosphate aldolase C	364	14	22	nq	nq			X	X
P0CG47	UBB	UBB	Polyubiquitin-B	229	44.7	46	0.0766	0.6952			X	X
P0DMV8	HS71A	HSPA1A	Heat shock 70 kDa protein 1A	641	24.6	187	-0.1214	0.3792		X	X	X
P0DP23	CALM1	CALM1	Calmodulin-1	149	30.2	78	-0.0185	0.8802			X	X
P10253	LYAG	GAA	Lysosomal alpha-glucosidase	952	14.5	46	-0.5585	0.0164			X	X
P10599	THIO	TXN	Thioredoxin	105	63.8	167	0.0595	0.7559		X	X	X
P10619	PPGB	CTSA	Lysosomal protective protein	480	29.8	337	-0.3571	0.0186	X		X	X	X	ECM regulators
P10909	CLUS	CLU	Clusterin	449	33	515	-0.9653	0.2872	X	X	X	X
P11021	BIP	HSPA5	Endoplasmic reticulum chaperone BiP	654	44.8	622	-0.1498	0.202	X		X	X
P11047	LAMC1	LAMC1	Laminin subunit gamma-1	1609	19.9	131	0.4166	0.1007	X	X	X	X	X	ECM Glycoproteins
P11142	HSP7C	HSPA8	Heat shock cognate 71 kDa protein	646	41.6	477	0.0981	0.7154			X	X
P11766	ADHX	ADH5	Alcohol dehydrogenase class-3	374	35.3	27	0.3139	0.1873			X	X
P12107	COBA1	COL11A1	Collagen alpha-1(XI) chain	1806	1	20	-0.3629	0.0552	X	X	X	X	X	Collagens
P12109	CO6A1	COL6A1	Collagen alpha-1(VI) chain	1028	63.4	3765	0.1559	0.7572	X	X	X	X	X	Collagens
P12110	CO6A2	COL6A2	Collagen alpha-2(VI) chain	1019	43.6	1240	-0.1393	0.8156	X	X	X	X	X	Collagens
P12111	CO6A3	COL6A3	Collagen alpha-3(VI) chain	3177	20.8	516	0.4329	0.141	X	X	X	X	X	Collagens
P12277	KCRB	CKB	Creatine kinase B-type	381	8.4	6	0.1278	0.8037			X	X
P12814	ACTN1	ACTN1	Alpha-actinin-1	892	58.7	1140	0.0894	0.6481			X	X
P12955	PEPD	PEPD	Xaa-Pro dipeptidase	493	6.9	19	0.1096	0.3974			X	X
P13489	RINI	RNH1	Ribonuclease inhibitor	461	54.2	126	0.0314	0.8725			X	X
P13611	CSPG2	VCAN	Versican core protein	3396	6.8	95	-0.4	0.2075	X	X	X	X	X	Proteoglycans
P13639	EF2	EEF2	Elongation factor 2	858	35.9	298	0.0796	0.7772			X	X
P13667	PDIA4	PDIA4	Protein disulfide-isomerase A4	645	30.1	136	-0.0413	0.8734	X		X	X
P13693	TCTP	TPT1	Translationally-controlled tumor protein	172	23.8	28	-0.0886	0.7498			X	X
P13797	PLST	PLS3	Plastin-3	630	29.5	110	-0.2477	0.3144			X	X
P13987	CD59	CD59	CD59 glycoprotein	128	25	39	-0.2964	0.0646	X	X	X	X
P14174	MIF	MIF	Macrophage migration inhibitory factor	115	26.1	55	-0.0172	0.9548		X	X	X
P14314	GLU2B	PRKCSH	Glucosidase 2 subunit beta	528	19.1	114	-0.1473	0.2174	X		X	X
P14324	FPPS	FDPS	Farnesyl pyrophosphate synthase	419	7.2	10	-0.0412	0.9017			X	X
P14543	NID1	NID1	Nidogen-1	1247	5.3	13	0.2958	0.3871	X	X	X	X	X	ECM Glycoproteins
P14618	KPYM	PKM	Pyruvate kinase PKM	531	67.8	803	0.4636	0.0098			X	X
P14625	ENPL	HSP90B1	Endoplasmin	803	38.1	500	-0.23	0.2246	X		X	X
P15121	ALDR	AKR1B1	Aldo-keto reductase family 1 member B1	316	13.3	16	0.4353	0.409			X	X
P15144	AMPN	ANPEP	Aminopeptidase N	967	17.9	104	-0.1226	0.6261			X	X
P15289	ARSA	ARSA	Arylsulfatase A	507	28.4	213	-0.1517	0.6219	X			X
P15291	B4GT1	B4GALT1	Beta-1,4-galactosyltransferase 1	398	30.2	151	-0.6197	0.0018		X	X	X
P15311	EZRI	EZR	Ezrin	586	18.3	191	-0.0682	0.7067			X	X
P15531	NDKA	NME1	Nucleoside diphosphate kinase A	152	46.7	220	0.2231	0.2943			X	X
P15586	GNS	GNS	N-acetylglucosamine-6-sulfatase	552	31.2	508	-0.2489	0.0929			X	X
P15848	ARSB	ARSB	Arylsulfatase B	533	14.3	55	-0.675	0.0394	X		X	X
P15924	DESP	DSP	Desmoplakin	2871	0.3	15	nq	nq			X	X
P16035	TIMP2	TIMP2	Metalloproteinase inhibitor 2	220	45.5	216	-0.1975	0.7572	X	X	X	X	X	ECM regulators
P16070	CD44	CD44	CD44 antigen	742	4	132	-0.0689	0.6932	X	X	X	X
P16152	CBR1	CBR1	Carbonyl reductase [NADPH] 1	277	8.7	16	0.499	0.0308			X	X
P16278	BGAL	GLB1	Beta-galactosidase	677	21.4	135	0.0323	0.8879	X		X	X
P16870	CBPE	CPE	Carboxypeptidase E	476	36.6	98	-1.3902	0.0287	X	X		X
P16949	STMN1	STMN1	Stathmin	149	31.5	22	0.0812	0.8453			X	X
P17050	NAGAB	NAGA	Alpha-N-acetylgalactosaminidase	411	10.9	14	-0.0488	0.8734	X		X	X
P17405	ASM	SMPD1	Sphingomyelin phosphodiesterase	631	12.4	68	-0.2036	0.4462		X		X
P17900	SAP3	GM2A	Ganglioside GM2 activator	193	45.1	141	-0.3317	0.0913	X		X	X
P17931	LEG3	LGALS3	Galectin-3	250	26	55	0.626	0.0285		X	X	X	X	ECM-affiliated proteins
P17936	IBP3	IGFBP3	Insulin-like growth factor-binding protein 3	291	53.6	893	-0.1707	0.3622	X	X	X	X	X	ECM Glycoproteins
P18065	IBP2	IGFBP2	Insulin-like growth factor-binding protein 2	325	37.8	61	-0.0397	0.9509	X	X	X	X	X	ECM Glycoproteins
P18206	VINC	VCL	Vinculin	1134	58.4	883	-0.0104	0.9556			X	X
P18669	PGAM1	PGAM1	Phosphoglycerate mutase 1	254	57.1	232	0.0194	0.933			X	X
P19021	AMD	PAM	Peptidyl-glycine alpha-amidating monooxygenase	973	34.7	308	0.4292	0.1893	X	X	X	X
P19022	CADH2	CDH2	Cadherin-2	906	4.7	48	-0.4339	0.124	X		X	X
P19338	NUCL	NCL	Nucleolin	710	17.9	139	0.3731	0.08			X	X
P19883	FST	FST	Follistatin	344	17.4	48	0.4117	0.141	X	X	X	X	X	Secreted factors
P20062	TCO2	TCN2	Transcobalamin-2	427	9.6	18	-0.3218	0.0647	X	X		X
P20618	PSB1	PSMB1	Proteasome subunit beta type-1	241	25.7	13	0.1874	0.6073			X	X
P20700	LMNB1	LMNB1	Lamin-B1	586	6.7	4	1.0832	0.0285			X	X
P20908	CO5A1	COL5A1	Collagen alpha-1(V) chain	1838	10.2	225	-0.4347	0.0459	X	X	X	X	X	Collagens
P20962	PTMS	PTMS	Parathymosin	102	22.5	74	0.177	0.5108			X	X
P21333	FLNA	FLNA	Filamin-A	2647	44.3	926	0.6145	0.0076			X	X
P21741	MK	MDK	Midkine	143	16.8	14	-0.0997	0.6974	X	X	X	X	X	Secreted factors
P21810	PGS1	BGN	Biglycan	368	51.1	684	0.0295	0.9274	X	X	X	X	X	Proteoglycans
P22314	UBA1	UBA1	Ubiquitin-like modifier-activating enzyme 1	1058	18.8	34	0.4242	0.1424			X	X
P22392	NDKB	NME2	Nucleoside diphosphate kinase B	152	64.5	221	-0.2411	0.4156			X	X
P22626	ROA2	HNRNPA2B1	Heterogeneous nuclear ribonucleoproteins A2/B1	353	30.3	65	0.3195	0.1222		X	X	X
P22692	IBP4	IGFBP4	Insulin-like growth factor-binding protein 4	258	61.6	507	0.0276	0.8662	X	X	X	X	X	ECM Glycoproteins
P23142	FBLN1	FBLN1	Fibulin-1	703	40	517	-0.2166	0.4248	X	X	X	X	X	ECM Glycoproteins
P23284	PPIB	PPIB	Peptidyl-prolyl cis-trans isomerase B	216	46.8	379	0.0549	0.8097	X		X	X
P23381	SYWC	WARS1	Tryptophan--tRNA ligase, cytoplasmic	471	9.3	27	-0.4853	0.0552
P23528	COF1	CFL1	Cofilin-1	166	71.7	300	0.1805	0.3999			X	X
P24534	EF1B	EEF1B2	Elongation factor 1-beta	225	33.3	48	-0.0463	0.8725			X	X
P24592	IBP6	IGFBP6	Insulin-like growth factor-binding protein 6	240	37.9	359	-0.4415	0.0782	X	X	X	X	X	ECM Glycoproteins
P24593	IBP5	IGFBP5	Insulin-like growth factor-binding protein 5	272	45.6	148	0.369	0.8318	X	X	X	X	X	ECM Glycoproteins
P24821	TENA	TNC	Tenascin	2201	1.7	9	0.54	0.1593	X	X	X	X	X	ECM Glycoproteins
P25398	RS12	RPS12	40S ribosomal protein S12	132	25	11	0.0915	0.7112			X	X
P25786	PSA1	PSMA1	Proteasome subunit alpha type-1	263	29.7	59	-0.0358	0.8734			X	X
P25787	PSA2	PSMA2	Proteasome subunit alpha type-2	234	31.6	19	0.1115	0.6447			X	X
P25788	PSA3	PSMA3	Proteasome subunit alpha type-3	255	20.8	68	0.1054	0.4348			X	X
P25789	PSA4	PSMA4	Proteasome subunit alpha type-4	261	10.3	15	-0.0014	0.9962			X	X
P25940	CO5A3	COL5A3	Collagen alpha-3(V) chain	1745	2.3	30	-0.6423	0.0256	X	X		X	X	Collagens
P26022	PTX3	PTX3	Pentraxin-related protein PTX3	381	56.4	812	0.2064	0.7597	X	X	X	X
P26038	MOES	MSN	Moesin	577	49.9	675	0.0059	0.9696			X	X
P26447	S10A4	S100A4	Protein S100-A4	101	35.6	179	0.5661	0.1222		X	X	X	X	Secreted factors
P26583	HMGB2	HMGB2	High mobility group protein B2	209	11.5	9	0.9115	0.0087		X	X	X
P26641	EF1G	EEF1G	Elongation factor 1-gamma	437	9.2	30	0.3282	0.1546			X	X
P27348	1433T	YWHAQ	14-3-3 protein theta	245	49.4	256	0.2207	0.4109			X	X
P27695	APEX1	APEX1	DNA-(apurinic or apyrimidinic site) endonuclease	318	11.3	5	nq	nq			X	X
P27797	CALR	CALR	Calreticulin	417	56.8	408	-0.1494	0.2953	X	X	X	X
P27816	MAP4	MAP4	Microtubule-associated protein 4	1152	7.6	34	0.3259	0.6094			X	X
P28066	PSA5	PSMA5	Proteasome subunit alpha type-5	241	28.6	11	-0.116	0.5597			X	X
P28070	PSB4	PSMB4	Proteasome subunit beta type-4	264	15.5	4	-0.0689	0.8032			X	X
P28072	PSB6	PSMB6	Proteasome subunit beta type-6	239	12.6	21	-0.2982	0.0895			X	X
P28300	LYOX	LOX	Protein-lysine 6-oxidase	417	11.3	117	-0.2827	0.6114	X	X	X	X	X	ECM regulators
P28799	GRN	GRN	Progranulin	593	34.9	524	0.1658	0.5255	X	X	X	X
P29279	CCN2	CCN2	CCN family member 2	349	25.2	53	-0.8043	0.1933	X	X
P29401	TKT	TKT	Transketolase	623	41.1	220	0.4801	0.0301			X	X
P29966	MARCS	MARCKS	Myristoylated alanine-rich C-kinase substrate	332	24.1	46	-0.0751	0.668			X	X
P30041	PRDX6	PRDX6	Peroxiredoxin-6	224	66.1	324	0.0906	0.5448			X	X
P30044	PRDX5	PRDX5	Peroxiredoxin-5, mitochondrial	214	15.4	24	0.5942	0.0413			X	X
P30046	DOPD	DDT	D-dopachrome decarboxylase	118	28	10	0.1864	0.494			X	X
P30048	PRDX3	PRDX3	Thioredoxin-dependent peroxide reductase, mitochondrial	256	17.2	28	0.3048	0.2128			X	X
P30050	RL12	RPL12	60S ribosomal protein L12	165	15.2	22	0.1712	0.4106			X	X
P30086	PEBP1	PEBP1	Phosphatidylethanolamine-binding protein 1	187	53.5	236	0.1463	0.4336			X	X
P30101	PDIA3	PDIA3	Protein disulfide-isomerase A3	505	49.9	537	-0.2552	0.0364	X		X	X
P31150	GDIA	GDI1	Rab GDP dissociation inhibitor alpha	447	38.5	12	-0.3839	0.0515			X	X
P31946	1433B	YWHAB	14-3-3 protein beta/alpha	246	59.8	285	0.0969	0.6922			X	X
P31948	STIP1	STIP1	Stress-induced-phosphoprotein 1	543	1.8	5	nq	nq			X	X
P31949	S10AB	S100A11	Protein S100-A11	105	42.9	216	-0.0363	0.8725			X	X	X	Secreted factors
P32119	PRDX2	PRDX2	Peroxiredoxin-2	198	32.3	89	-0.3227	0.0006			X	X
P32456	GBP2	GBP2	Guanylate-binding protein 2	591	1.4	27	nq	nq				X
P33908	MA1A1	MAN1A1	Mannosyl-oligosaccharide 1,2-alpha-mannosidase IA	653	24.7	144	-0.2016	0.0947			X	X
P34059	GALNS	GALNS	N-acetylgalactosamine-6-sulfatase	522	13.2	11	-0.1828	0.6797	X			X
P34096	RNAS4	RNASE4	Ribonuclease 4	147	42.9	90	0.191	0.3111	X	X	X	X
P34932	HSP74	HSPA4	Heat shock 70 kDa protein 4	840	13.1	23	0.0367	0.8974			X	X
P35237	SPB6	SERPINB6	Serpin B6	376	12	9	-0.423	0.0344			X	X	X	ECM regulators
P35318	ADML	ADM	Pro-adrenomedullin	185	13	11	-0.2235	0.3437	X	X	X	X
P35442	TSP2	THBS2	Thrombospondin-2	1172	9.2	57	0.6758	0.0557	X		X	X	X	ECM Glycoproteins
P35555	FBN1	FBN1	Fibrillin-1	2871	6.4	416	-0.2907	0.0259	X	X	X	X	X	ECM Glycoproteins
P35556	FBN2	FBN2	Fibrillin-2	2912	1.8	8	-0.3351	0.8097	X	X	X	X	X	ECM Glycoproteins
P35579	MYH9	MYH9	Myosin-9	1960	10.1	83	0.8395	0.0198			X	X
P36955	PEDF	SERPINF1	Pigment epithelium-derived factor	418	37.3	177	-0.0268	0.9659	X	X	X	X	X	ECM regulators
P37802	TAGL2	TAGLN2	Transgelin-2	199	72.4	230	0.4112	0.0358			X	X
P37837	TALDO	TALDO1	Transaldolase	337	18.4	48	0.2275	0.4215			X	X
P38571	LICH	LIPA	Lysosomal acid lipase/cholesteryl ester hydrolase	399	24.1	76	-0.1791	0.0087	X			X
P39059	COFA1	COL15A1	Collagen alpha-1(XV) chain	1388	16.5	174	0.8345	0.0987	X	X	X	X	X	Collagens
P40121	CAPG	CAPG	Macrophage-capping protein	348	19.8	23	0.274	0.3159			X	X
P40925	MDHC	MDH1	Malate dehydrogenase, cytoplasmic	334	38	181	0.1902	0.3023			X	X
P40926	MDHM	MDH2	Malate dehydrogenase, mitochondrial	338	50.9	80	0.1146	0.8273			X	X
P41222	PTGDS	PTGDS	Prostaglandin-H2 D-isomerase	190	24.7	119	0.1796	0.8725	X	X		X
P41250	GARS	GARS1	Glycine--tRNA ligase	739	15.6	27	-0.0183	0.9405		X
P41271	NBL1	NBL1	Neuroblastoma suppressor of tumorigenicity 1	181	13.8	100	0.1675	0.6775	X	X	X	X
P42330	AK1C3	AKR1C3	Aldo-keto reductase family 1 member C3	323	19.5	36	0.347	0.2479			X	X
P42785	PCP	PRCP	Lysosomal Pro-X carboxypeptidase	496	27	116	-0.5202	0.599	X		X	X
P43235	CATK	CTSK	Cathepsin K	329	14.3	35	0.0722	0.8725	X	X		X	X	ECM regulators
P43251	BTD	BTD	Biotinidase	543	8.3	19	-0.2966	0.2953		X	X	X
P43487	RANG	RANBP1	Ran-specific GTPase-activating protein	201	16.9	2	-0.1816	0.5704			X	X
P45877	PPIC	PPIC	Peptidyl-prolyl cis-trans isomerase C	212	6.1	39	nq	nq	X		X	X
P46777	RL5	RPL5	60S ribosomal protein L5	297	27.3	34	0.1649	0.5516			X	X
P46821	MAP1B	MAP1B	Microtubule-associated protein 1B	2468	2.5	19	0.3346	0.494			X	X
P46940	IQGA1	IQGAP1	Ras GTPase-activating-like protein IQGAP1	1657	8.1	12	0.7396	0.0006			X	X
P47756	CAPZB	CAPZB	F-actin-capping protein subunit beta	277	30	31	0.1898	0.409			X	X
P48637	GSHB	GSS	Glutathione synthetase	474	7.4	10	-0.0483	0.8725			X	X
P48723	HSP13	HSPA13	Heat shock 70 kDa protein 13	471	23.8	133	-0.3519	0.0987			X	X
P48740	MASP1	MASP1	Mannan-binding lectin serine protease 1	699	24.9	453	0.0088	0.9827	X	X	X	X	X	ECM regulators
P48745	CCN3	CCN3	CCN family member 3	357	21	24	0.758	0.4106	X	X
P49327	FAS	FASN	Fatty acid synthase	2511	1.8	8	0.8818	0.1845			X	X
P49747	COMP	COMP	Cartilage oligomeric matrix protein	757	51.3	265	0.3063	0.3401	X	X	X	X	X	ECM Glycoproteins
P50395	GDIB	GDI2	Rab GDP dissociation inhibitor beta	445	57.1	290	-0.0814	0.6632			X	X
P50454	SERPH	SERPINH1	Serpin H1	418	31.3	73	-0.1834	0.4137	X		X	X	X	ECM regulators
P51858	HDGF	HDGF	Hepatoma-derived growth factor	240	41.7	32	0.1397	0.5255		X	X	X
P51884	LUM	LUM	Lumican	338	50.6	2047	0.3205	0.2193	X	X	X	X	X	Proteoglycans
P51888	PRELP	PRELP	Prolargin	382	16	62	0.1409	0.8037	X	X	X	X	X	Proteoglycans
P52209	6PGD	PGD	6-phosphogluconate dehydrogenase, decarboxylating	483	5.8	13	0.1903	0.0923			X	X
P52565	GDIR1	ARHGDIA	Rho GDP-dissociation inhibitor 1	204	25.5	115	-0.0105	0.9626			X	X
P52907	CAZA1	CAPZA1	F-actin-capping protein subunit alpha-1	286	16.8	7	0.2743	0.2273			X	X
P53634	CATC	CTSC	Dipeptidyl peptidase 1	463	45.6	279	1.1516	0.0164	X		X	X	X	ECM regulators
P54727	RD23B	RAD23B	UV excision repair protein RAD23 homolog B	409	23.2	98	-0.093	0.6576			X	X
P54802	ANAG	NAGLU	Alpha-N-acetylglucosaminidase	743	17.9	61	-0.0136	0.9639	X		X	X
P54886	P5CS	ALDH18A1	Delta-1-pyrroline-5-carboxylate synthase	795	1	19	nq	nq			X	X
P55001	MFAP2	MFAP2	Microfibrillar-associated protein 2	183	22.4	53	0.1461	0.3491	X	X		X	X	ECM Glycoproteins
P55058	PLTP	PLTP	Phospholipid transfer protein	493	18.1	72	0.1925	0.4056	X	X	X	X
P55083	MFAP4	MFAP4	Microfibril-associated glycoprotein 4	255	29	106	0.6058	0.0041	X	X	X	X	X	ECM Glycoproteins
P55287	CAD11	CDH11	Cadherin-11	796	14.3	33	-0.6935	0.0782	X		X	X
P55290	CAD13	CDH13	Cadherin-13	713	9.5	76	0.1075	0.7855	X		X	X
P55786	PSA	NPEPPS	Puromycin-sensitive aminopeptidase	919	13.7	24	0.4074	0.1474			X	X
P58546	MTPN	MTPN	Myotrophin	118	16.1	5	nq	nq			X	X
P59047	NALP5	NLRP5	NACHT, LRR and PYD domains-containing protein 5	1200	0.6	44	nq	nq
P59190	RAB15	RAB15	Ras-related protein Rab-15	212	5.5	15	nq	nq			X	X
P59998	ARPC4	ARPC4	Actin-related protein 2/3 complex subunit 4	168	22.6	42	-0.3904	0.0003			X	X
P60174	TPIS	TPI1	Triosephosphate isomerase	249	81.5	624	0.0018	0.9962			X	X
P60660	MYL6	MYL6	Myosin light polypeptide 6	151	52.3	85	-0.181	0.308			X	X
P60842	IF4A1	EIF4A1	Eukaryotic initiation factor 4A-I	406	18	37	-0.2709	0.1899			X	X
P60900	PSA6	PSMA6	Proteasome subunit alpha type-6	246	32.5	45	-0.0097	0.9639			X	X
P60981	DEST	DSTN	Destrin	165	49.1	77	-0.1102	0.6464			X	X
P61086	UBE2K	UBE2K	Ubiquitin-conjugating enzyme E2 K	200	11	4	0.053	0.8725			X	X
P61088	UBE2N	UBE2N	Ubiquitin-conjugating enzyme E2 N	152	42.1	41	0.0502	0.8725			X	X
P61158	ARP3	ACTR3	Actin-related protein 3	418	25.4	92	0.1225	0.5932			X	X
P61160	ARP2	ACTR2	Actin-related protein 2	394	20.6	87	0.0349	0.8725			X	X
P61604	CH10	HSPE1	10 kDa heat shock protein, mitochondrial	102	26.5	11	-0.169	0.6922			X	X
P61769	B2MG	B2M	Beta-2-microglobulin	119	38.7	223	0.0341	0.8988	X	X	X	X
P61916	NPC2	NPC2	NPC intracellular cholesterol transporter 2	151	66.2	416	-0.0745	0.81	X	X		X
P61970	NTF2	NUTF2	Nuclear transport factor 2	127	51.2	11	0.1876	0.6094			X	X
P61978	HNRPK	HNRNPK	Heterogeneous nuclear ribonucleoprotein K	463	4.5	13	1.1349	0.0008			X	X
P61981	1433G	YWHAG	14-3-3 protein gamma	247	53.8	237	0.0373	0.8734			X	X
P62258	1433E	YWHAE	14-3-3 protein epsilon	255	66.7	473	0.0675	0.8199			X	X
P62310	LSM3	LSM3	U6 snRNA-associated Sm-like protein LSm3	102	11.8	1	nq	nq			X	X
P62805	H4	H4C1	Histone H4	103	40.8	45	1.1868	0.0551
P62826	RAN	RAN	GTP-binding nuclear protein Ran	216	22.7	12	0.2883	0.4245			X	X
P62906	RL10A	RPL10A	60S ribosomal protein L10a	217	30.4	110	0.0521	0.8623			X	X
P62937	PPIA	PPIA	Peptidyl-prolyl cis-trans isomerase A	165	53.3	279	0.2342	0.2591		X	X	X
P63104	1433Z	YWHAZ	14-3-3 protein zeta/delta	245	56.7	493	0.1376	0.548			X	X
P63241	IF5A1	EIF5A	Eukaryotic translation initiation factor 5A-1	154	47.4	94	-0.106	0.6932			X	X
P63313	TYB10	TMSB10	Thymosin beta-10	44	18.2	35	-0.2762	0.0007			X	X
P67936	TPM4	TPM4	Tropomyosin alpha-4 chain	248	47.2	442	-0.1899	0.1849			X	X
P68032	ACTC	ACTC1	Actin, alpha cardiac muscle 1	377	33.2	771	-0.2665	0.1128			X	X
P68036	UB2L3	UBE2L3	Ubiquitin-conjugating enzyme E2 L3	154	41.6	25	-0.0619	0.8376			X	X
P68104	EF1A1	EEF1A1	Elongation factor 1-alpha 1	462	35.5	227	-0.0306	0.9235			X	X
P68363	TBA1B	TUBA1B	Tubulin alpha-1B chain	451	56.8	362	-0.53	0.3849			X	X
P68371	TBB4B	TUBB4B	Tubulin beta-4B chain	445	51.9	202	-0.6513	0.3084			X	X
P68402	PA1B2	PAFAH1B2	Platelet-activating factor acetylhydrolase IB subunit alpha2	229	3.9	29	nq	nq			X	X
P80303	NUCB2	NUCB2	Nucleobindin-2	420	29.5	65	-0.0631	0.8662	X	X	X	X
P80723	BASP1	BASP1	Brain acid soluble protein 1	227	31.7	21	-0.5251	0.0087			X	X
P98160	PGBM	HSPG2	Basement membrane-specific heparan sulfate proteoglycan core protein	4391	4.1	524	-0.6078	0.0006	X	X	X	X	X	Proteoglycans
P99999	CYC	CYCS	Cytochrome c	105	14.3	27	0.3057	0.1199				X
Q00888	PSG4	PSG4	Pregnancy-specific beta-1-glycoprotein 4	419	10.5	52	nq	nq	X	X		X
Q01082	SPTB2	SPTBN1	Spectrin beta chain, non-erythrocytic 1	2364	4.8	17	-0.0269	0.9136			X	X
Q01105	SET	SET	Protein SET	290	22.8	51	0.3383	0.2971			X	X
Q01459	DIAC	CTBS	Di-N-acetylchitobiase	385	17.1	23	-0.267	0.1559	X			X
Q01518	CAP1	CAP1	Adenylyl cyclase-associated protein 1	475	19.6	62	0.3216	0.198			X	X
Q01995	TAGL	TAGLN	Transgelin	201	66.7	387	-0.3892	0.1199			X	X
Q02809	PLOD1	PLOD1	Procollagen-lysine,2-oxoglutarate 5-dioxygenase 1	727	27.4	89	-0.0355	0.8988	X		X	X	X	ECM regulators
Q02818	NUCB1	NUCB1	Nucleobindin-1	461	59.2	878	-0.2179	0.653	X	X	X	X
Q03167	TGBR3	TGFBR3	Transforming growth factor beta receptor type 3	851	15.7	52	0.4213	0.5285	X	X	X	X
Q03252	LMNB2	LMNB2	Lamin-B2	620	9.4	8	1.0995	0.0341			X	X
Q04446	GLGB	GBE1	1,4-alpha-glucan-branching enzyme	702	9.4	41	0.0207	0.9175			X	X
Q04760	LGUL	GLO1	Lactoylglutathione lyase	184	27.7	43	0.1098	0.5764			X	X
Q04917	1433F	YWHAH	14-3-3 protein eta	246	37.4	152	-0.0679	0.8725			X	X
Q05682	CALD1	CALD1	Caldesmon	793	10.1	52	-0.0552	0.8273				X
Q05707	COEA1	COL14A1	Collagen alpha-1(XIV) chain	1796	0.5	23	nq	nq	X	X	X	X	X	Collagens
Q06323	PSME1	PSME1	Proteasome activator complex subunit 1	249	18.5	15	0.046	0.8662			X	X
Q06481	APLP2	APLP2	Amyloid beta precursor like protein 2	763	21.4	250	-0.2563	0.181	X		X	X
Q06828	FMOD	FMOD	Fibromodulin	376	16.2	66	-0.6215	0.0164	X	X	X	X	X	Proteoglycans
Q06830	PRDX1	PRDX1	Peroxiredoxin-1	199	72.9	380	-0.1077	0.5554			X	X
Q07507	DERM	DPT	Dermatopontin	201	37.8	176	0.683	0.0278	X	X		X	X	ECM Glycoproteins
Q07954	LRP1	LRP1	Prolow-density lipoprotein receptor-related protein 1	4544	6.3	186	-0.2711	0.0452	X		X	X
Q07960	RHG01	ARHGAP1	Rho GTPase-activating protein 1	439	10.9	5	-0.199	0.5554			X	X
Q08380	LG3BP	LGALS3BP	Galectin-3-binding protein	585	36.9	258	0.0327	0.8748	X	X	X	X
Q08431	MFGM	MFGE8	Lactadherin	387	14.5	23	-1.0285	0.0331	X	X	X	X	X	ECM Glycoproteins
Q08629	TICN1	SPOCK1	Testican-1	439	21.9	108	0.0403	0.8725		X	X	X	X	Proteoglycans
Q09666	AHNK	AHNAK	Neuroblast differentiation-associated protein AHNAK	5890	23.1	314	0.1505	0.233			X	X
Q10471	GALT2	GALNT2	Polypeptide N-acetylgalactosaminyltransferase 2	571	15.4	51	-0.5059	0.0006		X	X	X
Q12805	FBLN3	EFEMP1	EGF-containing fibulin-like extracellular matrix protein 1	493	48.3	148	-0.1227	0.8725	X	X	X	X	X	ECM Glycoproteins
Q12841	FSTL1	FSTL1	Follistatin-related protein 1	308	74	1519	-0.2098	0.0299	X	X	X	X	X	Secreted factors
Q12907	LMAN2	LMAN2	Vesicular integral-membrane protein VIP36	356	9	16	-0.0355	0.8988	X		X	X
Q13219	PAPP1	PAPPA	Pappalysin-1	1627	2.1	10	1.2663	0.141	X	X	X	X	X	ECM regulators
Q13308	PTK7	PTK7	Inactive tyrosine-protein kinase 7	1070	11.6	134	0.5229	0.1694	X		X	X
Q13361	MFAP5	MFAP5	Microfibrillar-associated protein 5	173	27.2	105	-1.5187	0.001	X	X		X	X	ECM Glycoproteins
Q13404	UB2V1	UBE2V1	Ubiquitin-conjugating enzyme E2 variant 1	147	18.6	13	-0.3562	0.0006			X	X
Q13443	ADAM9	ADAM9	Disintegrin and metalloproteinase domain-containing protein 9	819	7.7	83	-0.2415	0.3515	X	X	X	X	X	ECM regulators
Q13509	TBB3	TUBB3	Tubulin beta-3 chain	450	22.9	181	nq	nq			X	X
Q13510	ASAH1	ASAH1	Acid ceramidase	395	31.6	229	-0.1011	0.8325	X	X	X	X
Q13586	STIM1	STIM1	Stromal interaction molecule 1	685	1.6	19	-0.6782	0.0011	X		X	X
Q13642	FHL1	FHL1	Four and a half LIM domains protein 1	323	11.8	6	0.7136	0.6974			X	X
Q13813	SPTN1	SPTAN1	Spectrin alpha chain, non-erythrocytic 1	2472	5.5	33	-0.1427	0.3111			X	X
Q13822	ENPP2	ENPP2	Ectonucleotide pyrophosphatase/phosphodiesterase family member 2	863	48.8	1235	0.1674	0.6545		X		X
Q13838	DX39B	DDX39B	Spliceosome RNA helicase DDX39B	428	21.7	30	0.1205	0.7584			X	X
Q14019	COTL1	COTL1	Coactosin-like protein	142	49.3	93	-0.087	0.6806			X	X
Q14103	HNRPD	HNRNPD	Heterogeneous nuclear ribonucleoprotein D0	355	12.7	33	0.2671	0.0273			X	X
Q14118	DAG1	DAG1	Dystroglycan 1	895	10.1	80	-0.3188	0.1222	X	X	X	X
Q14195	DPYL3	DPYSL3	Dihydropyrimidinase-related protein 3	570	10.5	15	0.7799	0.0009			X	X
Q14314	FGL2	FGL2	Fibroleukin	439	10.7	8	-1.4941	0.0009		X	X	X	X	ECM Glycoproteins
Q14315	FLNC	FLNC	Filamin-C	2725	6.2	40	0.7608	0.0007			X	X
Q14393	GAS6	GAS6	Growth arrest-specific protein 6	678	23.6	49	-0.3276	0.4828	X	X	X	X	X	ECM Glycoproteins
Q14697	GANAB	GANAB	Neutral alpha-glucosidase AB	944	17.2	101	0.033	0.8725	X		X	X
Q14767	LTBP2	LTBP2	Latent-transforming growth factor beta-binding protein 2	1821	10.2	82	-0.1041	0.8725	X	X	X	X	X	ECM Glycoproteins
Q14956	GPNMB	GPNMB	Transmembrane glycoprotein NMB	572	1.6	32	nq	nq	X		X	X
Q14974	IMB1	KPNB1	Importin subunit beta-1	876	13.2	26	0.248	0.2881			X	X
Q14995	NR1D2	NR1D2	Nuclear receptor subfamily 1 group D member 2	579	1.9	32	-0.3113	0.5973				X
Q15063	POSTN	POSTN	Periostin	836	54.3	487	0.2866	0.7772	X	X	X	X	X	ECM Glycoproteins
Q15084	PDIA6	PDIA6	Protein disulfide-isomerase A6	440	30.2	147	0.1567	0.6052	X		X	X
Q15113	PCOC1	PCOLCE	Procollagen C-endopeptidase enhancer 1	449	26.3	74	0.4331	0.0521	X	X	X	X	X	ECM Glycoproteins
Q15121	PEA15	PEA15	Astrocytic phosphoprotein PEA-15	130	44.6	46	-0.595	0.0012				X
Q15149	PLEC	PLEC	Plectin	4684	17.5	307	-0.2517	0.776			X	X
Q15238	PSG5	PSG5	Pregnancy-specific beta-1-glycoprotein 5	335	28.1	287	1.0364	0.1591	X	X		X
Q15262	PTPRK	PTPRK	Receptor-type tyrosine-protein phosphatase kappa	1439	2.4	9	-0.0166	0.9653	X		X	X
Q15293	RCN1	RCN1	Reticulocalbin-1	331	46.5	300	-0.3655	0.1419	X		X	X
Q15582	BGH3	TGFBI	Transforming growth factor-beta-induced protein ig-h3	683	51.8	489	0.1239	0.878	X	X	X	X	X	ECM Glycoproteins
Q15904	VAS1	ATP6AP1	V-type proton ATPase subunit S1	470	6.6	46	-0.2436	0.2953	X		X	X
Q16270	IBP7	IGFBP7	Insulin-like growth factor-binding protein 7	282	53.9	497	-0.6143	0.0475	X	X	X	X	X	ECM Glycoproteins
Q16363	LAMA4	LAMA4	Laminin subunit alpha-4	1823	18.3	68	1.0095	0.0184	X	X	X	X	X	ECM Glycoproteins
Q16555	DPYL2	DPYSL2	Dihydropyrimidinase-related protein 2	572	51	158	0.7591	0.0046			X	X
Q16610	ECM1	ECM1	Extracellular matrix protein 1	540	51.1	946	-0.0833	0.6481	X	X	X	X	X	ECM Glycoproteins
Q16658	FSCN1	FSCN1	Fascin	493	25.8	108	0.2521	0.2881			X	X
Q16706	MA2A1	MAN2A1	Alpha-mannosidase 2	1144	11.2	51	-0.6305	0.0087			X	X
Q16769	QPCT	QPCT	Glutaminyl-peptide cyclotransferase	361	11.1	36	-1.0275	0.2581	X	X	X	X
Q16851	UGPA	UGP2	UTP--glucose-1-phosphate uridylyltransferase	508	15.4	40	-0.1752	0.5265			X	X
Q16881	TRXR1	TXNRD1	Thioredoxin reductase 1, cytoplasmic	649	18.6	50	-0.1888	0.414			X	X
Q4LDE5	SVEP1	SVEP1	Sushi, von Willebrand factor type A, EGF and pentraxin domain-containing protein 1	3571	0.4	53	nq	nq		X	X	X	X	ECM Glycoproteins
Q562R1	ACTBL	ACTBL2	Beta-actin-like protein 2	376	14.1	346	nq	nq			X	X
Q58FF6	H90B4	HSP90AB4P	Putative heat shock protein HSP 90-beta 4	505	10.3	97	nq	nq				X
Q5KU26	COL12	COLEC12	Collectin-12	742	11.5	52	-0.6821	0.0337			X	X	X	ECM-affiliated proteins
Q641Q3	METRL	METRNL	Meteorin-like protein	311	35.7	24	-0.5068	0.0088	X	X	X	X
Q6EMK4	VASN	VASN	Vasorin	673	17.1	314	-0.1192	0.4248	X	X	X	X
Q6IBS0	TWF2	TWF2	Twinfilin-2	349	12.6	8	0.077	0.7498			X	X
Q6NW40	RGMB	RGMB	Repulsive guidance molecule B	437	13.5	15	0.1283	0.8725	X			X
Q6NZI2	CAVN1	CAVIN1	Caveolae-associated protein 1	390	14.1	28	0.8507	0.0192
Q6S8J3	POTEE	POTEE	POTE ankyrin domain family member E	1075	9.2	582	nq	nq			X	X
Q6SA08	TSSK4	TSSK4	Testis-specific serine/threonine-protein kinase 4	328	4.9	34	-0.3121	0.0786			X
Q6UVY6	MOXD1	MOXD1	DBH-like monooxygenase protein 1	613	17.8	54	-0.1528	0.6974	X		X	X
Q6UXB8	PI16	PI16	Peptidase inhibitor 16	463	27.9	125	-3.6345	0.0056	X	X		X
Q6YHK3	CD109	CD109	CD109 antigen	1445	33.6	1323	0.1179	0.7067	X		X	X	X	ECM regulators
Q71U36	TBA1A	TUBA1A	Tubulin alpha-1A chain	451	53.7	344	nq	nq			X	X
Q7L5Y6	DET1	DET1	DET1 homolog	550	1.5	61	-0.6666	0.0002				X
Q7Z5L7	PODN	PODN	Podocan	613	10.3	7	-0.0754	0.8725	X	X	X	X	X	Proteoglycans
Q7Z6E9	RBBP6	RBBP6	E3 ubiquitin-protein ligase RBBP6	1792	1.4	12	nq	nq			X	X
Q7Z7G0	TARSH	ABI3BP	Target of Nesh-SH3	1068	9.6	10	-0.1643	0.6974	X	X	X	X	X	ECM Glycoproteins
Q7Z7M9	GALT5	GALNT5	Polypeptide N-acetylgalactosaminyltransferase 5	940	12.8	93	-0.4328	0.0468			X	X
Q86UD1	OAF	OAF	Out at first protein homolog	273	16.8	10	-0.6364	0.2742	X		X	X
Q86VP6	CAND1	CAND1	Cullin-associated NEDD8-dissociated protein 1	1230	4.3	15	0.1163	0.6956			X	X
Q86YA3	ZGRF1	ZGRF1	Protein ZGRF1	2104	4	55	nq	nq			X
Q8IVF5	TIAM2	TIAM2	Rho guanine nucleotide exchange factor TIAM2	1701	1.3	38	-0.0828	0.8037			X	X
Q8N6G6	ATL1	ADAMTSL1	ADAMTS-like protein 1	1762	4.3	21	-0.6781	0.0001	X	X		X	X	ECM regulators
Q8NBF2	NHLC2	NHLRC2	NHL repeat-containing protein 2	726	3.2	37	-0.3946	0.0122			X	X
Q8NBJ4	GOLM1	GOLM1	Golgi membrane protein 1	401	32.9	127	-0.4995	0.0001			X	X
Q8NBJ7	SUMF2	SUMF2	Inactive C-alpha-formylglycine-generating enzyme 2	301	16.9	26	0.0708	0.8725	X			X
Q8NBP7	PCSK9	PCSK9	Proprotein convertase subtilisin/kexin type 9	692	41.2	469	-0.7332	0.0001	X	X	X	X
Q8NBS9	TXND5	TXNDC5	Thioredoxin domain-containing protein 5	432	35	197	-0.1593	0.2909	X		X	X
Q8NCC3	PAG15	PLA2G15	Phospholipase A2 group XV	412	21.1	63	-0.4198	0.0285	X	X		X
Q8NCH0	CHSTE	CHST14	Carbohydrate sulfotransferase 14	376	4.8	16	-0.8795	0.409			X	X
Q8NF91	SYNE1	SYNE1	Nesprin-1	8797	0.5	17	-0.1683	0.3656			X	X
Q8NHP8	PLBL2	PLBD2	Putative phospholipase B-like 2	589	37.2	460	-0.3338	0.2742	X		X	X
Q8TF72	SHRM3	SHROOM3	Protein Shroom3	1996	1.7	20	nq	nq			X	X
Q8WWX9	SELM	SELENOM	Selenoprotein M	145	9.7	20	nq	nq	X
Q8WZ42	TITIN	TTN	Titin	34350	0.5	35	-1.4923	0.0509			X	X
Q92484	ASM3A	SMPDL3A	Acid sphingomyelinase-like phosphodiesterase 3a	453	20.5	56	-0.3628	0.2742	X	X		X
Q92520	FAM3C	FAM3C	Protein FAM3C	227	31.7	44	-0.4083	0.4622		X	X	X
Q92743	HTRA1	HTRA1	Serine protease HTRA1	480	21.7	223	-0.0864	0.6932	X	X	X	X	X	ECM regulators
Q92820	GGH	GGH	Gamma-glutamyl hydrolase	318	23.6	22	-0.2105	0.5597	X	X	X	X
Q92954	PRG4	PRG4	Proteoglycan 4	1404	3.1	60	nq	nq	X	X	X	X	X	Proteoglycans
Q969H8	MYDGF	MYDGF	Myeloid-derived growth factor	173	12.1	37	-0.2562	0.2943	X	X	X
Q96AY3	FKB10	FKBP10	Peptidyl-prolyl cis-trans isomerase FKBP10	582	23	105	0.4475	0.0285	X			X
Q96C12	ARMC5	ARMC5	Armadillo repeat-containing protein 5	935	1.6	57	nq	nq			X	X
Q96CG8	CTHR1	CTHRC1	Collagen triple helix repeat-containing protein 1	243	34.2	108	-0.2847	0.548	X	X		X	X	ECM Glycoproteins
Q96CM4	NXNL1	NXNL1	Nucleoredoxin-like protein 1	212	3.8	25	nq	nq
Q96D15	RCN3	RCN3	Reticulocalbin-3	328	36	75	-0.3627	0.0299	X			X
Q96FQ6	S10AG	S100A16	Protein S100-A16	103	34	5	-0.0911	0.8551			X	X	X	Secreted factors
Q96FT7	ASIC4	ASIC4	Acid-sensing ion channel 4	647	1.9	36	-0.1393	0.599				X
Q96FW1	OTUB1	OTUB1	Ubiquitin thioesterase OTUB1	271	9.2	7	0.0282	0.8955			X	X
Q96HF1	SFRP2	SFRP2	Secreted frizzled-related protein 2	295	42	121	1.3403	0.4248	X	X		X	X	Secreted factors
Q96HP0	DOCK6	DOCK6	Dedicator of cytokinesis protein 6	2047	1.6	35	-0.0922	0.9104				X
Q96MT7	CFA44	CFAP44	Cilia- and flagella-associated protein 44	1854	1.9	45	nq	nq			X
Q96QE3	ATAD5	ATAD5	ATPase family AAA domain-containing protein 5	1844	1.2	23	nq	nq				X
Q99436	PSB7	PSMB7	Proteasome subunit beta type-7	277	6.9	28	-0.1436	0.4773			X	X
Q99497	PARK7	PARK7	Parkinson disease protein 7	189	53.4	109	0.077	0.765			X	X
Q99519	NEUR1	NEU1	Sialidase-1	415	31.3	213	-0.3635	0.1546			X	X
Q99536	VAT1	VAT1	Synaptic vesicle membrane protein VAT-1 homolog	393	29.5	90	0.2695	0.2881			X	X
Q99538	LGMN	LGMN	Legumain	433	37	186	-0.5511	0.0066	X			X
Q99584	S10AD	S100A13	Protein S100-A13	98	32.7	12	0.0688	0.8341		X	X	X	X	Secreted factors
Q99715	COCA1	COL12A1	Collagen alpha-1(XII) chain	3063	21.9	359	-0.4014	0.3828	X	X	X	X	X	Collagens
Q99969	RARR2	RARRES2	Retinoic acid receptor responder protein 2	163	25.8	47	-1.041	0.2202	X	X		X
Q9BRA2	TXD17	TXNDC17	Thioredoxin domain-containing protein 17	123	38.2	59	0.0406	0.8725			X	X
Q9BRK5	CAB45	SDF4	45 kDa calcium-binding protein	362	46.4	298	-0.3202	0.2447	X		X	X
Q9BS26	ERP44	ERP44	Endoplasmic reticulum resident protein 44	406	11.1	26	-0.0175	0.9367	X		X	X
Q9BTY2	FUCO2	FUCA2	Plasma alpha-L-fucosidase	467	21.2	59	-0.0716	0.7477	X	X	X	X
Q9BUD6	SPON2	SPON2	Spondin-2	331	49.5	439	0.467	0.4639	X	X	X	X	X	ECM Glycoproteins
Q9BVC5	ASHWN	C2orf49	Ashwin	232	7.3	28	-1.6591	0.0024			X	X
Q9BWS9	CHID1	CHID1	Chitinase domain-containing protein 1	393	7.9	16	-0.1035	0.807	X	X	X	X
Q9BWV1	BOC	BOC	Brother of CDO	1114	2.3	23	0.9773	0.4608	X			X
Q9C0D4	Z518B	ZNF518B	Zinc finger protein 518B	1074	0.7	16	nq	nq				X
Q9GZM5	YIPF3	YIPF3	Protein YIPF3	350	2.9	33	nq	nq				X
Q9GZP0	PDGFD	PDGFD	Platelet-derived growth factor D	370	27	19	-0.7361	0.0635	X	X		X	X	Secreted factors
Q9GZX9	TWSG1	TWSG1	Twisted gastrulation protein homolog 1	223	11.2	32	0.0554	0.8885	X	X		X
Q9H173	SIL1	SIL1	Nucleotide exchange factor SIL1	461	15	30	0.0773	0.8725				X
Q9H1E3	NUCKS	NUCKS1	Nuclear ubiquitous casein and cyclin-dependent kinase substrate 1	243	3.7	16	nq	nq			X	X
Q9H299	SH3L3	SH3BGRL3	SH3 domain-binding glutamic acid-rich-like protein 3	93	39.8	166	-0.0892	0.7915			X	X
Q9H772	GREM2	GREM2	Gremlin-2	168	19	6	0.3487	0.6481	X	X		X
Q9HAT2	SIAE	SIAE	Sialate O-acetylesterase	523	15.7	57	-1.0486	0.0364	X	X	X	X
Q9HB40	RISC	SCPEP1	Retinoid-inducible serine carboxypeptidase	452	17.9	84	0.0468	0.8734	X	X	X	X
Q9HCB6	SPON1	SPON1	Spondin-1	807	23.5	84	-0.0111	0.9741	X	X	X	X	X	ECM Glycoproteins
Q9HCU0	CD248	CD248	Endosialin	757	18	260	-0.2814	0.0661	X		X	X
Q9NR99	MXRA5	MXRA5	Matrix-remodeling-associated protein 5	2828	4.6	62	1.0299	0.0006	X	X	X	X	X	ECM Glycoproteins
Q9NRN5	OLFL3	OLFML3	Olfactomedin-like protein 3	406	26.6	92	-0.2598	0.2627	X	X	X	X
Q9NRW4	DUS22	DUSP22	Dual specificity protein phosphatase 22	184	5.4	53	nq	nq				X
Q9NVA2	SEP11	SEPTIN11	Septin-11	429	9.1	28	0.4495	0.0001
Q9NXG0	CNTLN	CNTLN	Centlein	1405	1	32	-0.423	0.0002			X	X
Q9NZN4	EHD2	EHD2	EH domain-containing protein 2	543	5.7	10	0.7818	0.1348			X	X
Q9P2E9	RRBP1	RRBP1	Ribosome-binding protein 1	1410	7.4	12	0.4431	0.0364				X
Q9UBP4	DKK3	DKK3	Dickkopf-related protein 3	350	55.7	406	0.7869	0.414	X	X	X	X
Q9UBR2	CATZ	CTSZ	Cathepsin Z	303	46.5	282	0.1093	0.8725	X		X	X	X	ECM regulators
Q9UBX1	CATF	CTSF	Cathepsin F	484	29.3	191	0.1308	0.7701	X			X	X	ECM regulators
Q9UBX5	FBLN5	FBLN5	Fibulin-5	448	5.4	4	-0.2261	0.6533	X	X		X	X	ECM Glycoproteins
Q9UHI8	ATS1	ADAMTS1	A disintegrin and metalloproteinase with thrombospondin motifs 1	967	5.3	10	0.0951	0.8341		X	X	X	X	ECM regulators
Q9UHL4	DPP2	DPP7	Dipeptidyl peptidase 2	492	26.8	142	-0.1593	0.7197	X	X	X	X
Q9UJJ9	GNPTG	GNPTG	N-acetylglucosamine-1-phosphotransferase subunit gamma	305	13.1	12	0.0942	0.6545	X	X	X	X
Q9ULV4	COR1C	CORO1C	Coronin-1C	474	11.8	76	0.4679	0.007			X	X
Q9UM22	EPDR1	EPDR1	Mammalian ependymin-related protein 1	224	28.1	31	0.2761	0.8105	X	X		X
Q9UMZ3	PTPRQ	PTPRQ	Phosphatidylinositol phosphatase PTPRQ	2332	1.2	29	nq	nq				X
Q9UNN8	EPCR	PROCR	Endothelial protein C receptor	238	15.1	25	-0.5534	0.0606	X		X	X
Q9UNW1	MINP1	MINPP1	Multiple inositol polyphosphate phosphatase 1	487	12.1	17	-0.371	0.6974	X			X
Q9Y240	CLC11	CLEC11A	C-type lectin domain family 11 member A	323	21.7	51	-0.1018	0.8366	X	X	X	X	X	ECM-affiliated proteins
Q9Y281	COF2	CFL2	Cofilin-2	166	57.8	61	-0.0218	0.8802			X	X
Q9Y2B0	CNPY2	CNPY2	Protein canopy homolog 2	182	13.7	4	0.081	0.8551	X		X	X
Q9Y2E5	MA2B2	MAN2B2	Epididymis-specific alpha-mannosidase	1009	16.7	77	-0.2123	0.5716	X	X		X
Q9Y490	TLN1	TLN1	Talin-1	2541	16.9	154	-0.5027	0.0501			X	X
Q9Y4B5	MTCL1	MTCL1	Microtubule cross-linking factor 1	1905	0.5	83	nq	nq
Q9Y5K6	CD2AP	CD2AP	CD2-associated protein	639	1.1	47	nq	nq			X	X
Q9Y613	FHOD1	FHOD1	FH1/FH2 domain-containing protein 1	1164	0.9	26	nq	nq			X	X
Q9Y617	SERC	PSAT1	Phosphoserine aminotransferase	370	49.7	153	-0.2233	0.4773			X	X
Q9Y646	CBPQ	CPQ	Carboxypeptidase Q	472	31.6	197	-0.1327	0.6806	X	X		X
Q9Y696	CLIC4	CLIC4	Chloride intracellular channel protein 4	253	39.1	60	-0.0162	0.9556			X	X
Q9Y6C2	EMIL1	EMILIN1	EMILIN-1	1016	15.6	85	-0.0127	0.9584	X	X	X	X	X	ECM Glycoproteins
Q6UVK1	CSPG4	CSPG4	Chondroitin sulfate proteoglycan 4	2322	1.3	12	1.4578	0.0344	X		X	X	X	ECM-affiliated proteins

## Sheet: Normalized_XIC
Entry name	DEPS	15CUS	46CUS	53CUS	15CAS	46CAS	53CAS				Entry name	ATL1	FETA	MA2A1	ARSB	ASHWN	PEA15	PGBM	B4GT1	CBPE	CAVN1	CO5A3	COL12	CO3	PGS2	DERM	DET1	DPYL2	DPYL3	CATC	FGL2	FMOD	FLNA	FLNC	LEG3	PYGL	ROA1	HNRPK	HMGB1	HMGB2	IBP7	MMP1	MFGM	LMNB1	LMNB2	LAMA4	LAMB1	MXRA5	TIMP1
ATL1	#REF!	37634000000	36104750000	45922000000	28692500000	22092666667	23461500000				15CUS	37634000000	170788000000	4075350000	10199500000	2720175000	9383175000	40050250000	18089000000	16892750000	5279325000	41960750000	11091000000	10547600000	275448000000	28113000000	551135000000	8322875000	3547700000	18988750000	1882350000	8630375000	9098850000	2356150000	3817750000	2261075000	3966750000	1399630000	3749700000	1387850000	50542500000	42538500000	2938850000	894875000	1148750000	1200250000	2782975000	2214425000	393273000000
FETA	#REF!	170788000000	138065000000	211893000000	129058000000	90363000000	117880000000				46CUS	36104750000	138065000000	6736675000	5207750000	4523350000	11540500000	35056500000	13935750000	3124025000	4893775000	30964500000	10555250000	18687250000	386748000000	14690000000	379695000000	4462875000	2387525000	10639675000	8060375000	9020300000	5552500000	3331175000	5749025000	903405000	4687625000	2554900000	4386475000	1923000000	30800250000	19069250000	6845625000	744465000	428590000	4827025000	3951800000	2314325000	455688000000
MA2A1	#REF!	4075350000	6736675000	5352400000	4610675000	3812033333	2312650000				53CUS	45922000000	211893000000	5352400000	12039250000	5964300000	9532300000	27585000000	24001750000	13733000000	2126050000	44024000000	7286550000	13303250000	101833000000	31583750000	506498000000	7311500000	2725000000	4201250000	3141250000	16045000000	8270775000	1720825000	3008850000	1060825000	5295825000	2239575000	6594450000	2198075000	83472750000	14333750000	7689350000	1518850000	1437250000	1672975000	2847900000	1539850000	384708000000
ARSB	#REF!	10199500000	5207750000	12039250000	8538950000	3703666667	4520700000				15CAS	28692500000	129058000000	4610675000	8538950000	959777500	5662300000	25590000000	13562250000	4674075000	6139600000	24240250000	10438975000	8274475000	460640000000	29221750000	338048000000	8545275000	4089775000	22794000000	1468625000	8526225000	9255700000	3235525000	4045200000	3147350000	5524200000	2929600000	5525475000	2175950000	42884500000	57978250000	2229475000	1370025000	1487475000	3873300000	5745925000	3679975000	353418000000
ASHWN	#REF!	2720175000	4523350000	5964300000	959777500	946620000	2511475000				46CAS	22092666667	90363000000	3812033333	3703666667	946620000	10234933333	26341333333	13560666667	6181800000	4431166667	22931000000	3274266667	8736466667	271423000000	29882666667	251543000000	8979800000	3587266667	12017666667	1023286667	8547833333	9331033333	5032000000	6938766667	1638066667	5355633333	3834100000	7050733333	2569100000	35313333333	25920666667	6912833333	1130350000	9.99767e+08	6352500000	4950200000	2486300000	288177000000
PEA15	#REF!	9383175000	11540500000	9532300000	5662300000	10234933333	5775100000				53CAS	23461500000	117880000000	2312650000	4520700000	2511475000	5775100000	16931000000	9360800000	1604650000	10483350000	24518500000	5212325000	7274500000	571770000000	58333250000	300055000000	16300750000	7350100000	29498750000	1397650000	4922250000	16481500000	4255500000	8844475000	4555900000	11235000000	7020675000	16475000000	6503000000	24469250000	61925000000	1504900000	5310625000	3902000000	3541825000	4290950000	6327125000	201723000000
PGBM	#REF!	40050250000	35056500000	27585000000	25590000000	26341333333	16931000000
B4GT1	#REF!	18089000000	13935750000	24001750000	13562250000	13560666667	9360800000
CBPE	#REF!	16892750000	3124025000	13733000000	4674075000	6181800000	1604650000
CAVN1	#REF!	5279325000	4893775000	2126050000	6139600000	4431166667	10483350000
CO5A3	#REF!	41960750000	30964500000	44024000000	24240250000	22931000000	24518500000
COL12	#REF!	11091000000	10555250000	7286550000	10438975000	3274266667	5212325000
CO3	#REF!	10547600000	18687250000	13303250000	8274475000	8736466667	7274500000
PGS2	#REF!	275448000000	386748000000	101833000000	460640000000	271423000000	571770000000
DERM	#REF!	28113000000	14690000000	31583750000	29221750000	29882666667	58333250000
DET1	#REF!	551135000000	379695000000	506498000000	338048000000	251543000000	300055000000
DPYL2	#REF!	8322875000	4462875000	7311500000	8545275000	8979800000	16300750000
DPYL3	#REF!	3547700000	2387525000	2725000000	4089775000	3587266667	7350100000
CATC	#REF!	18988750000	10639675000	4201250000	22794000000	12017666667	29498750000
FGL2	#REF!	1882350000	8060375000	3141250000	1468625000	1023286667	1397650000
FMOD	#REF!	8630375000	9020300000	16045000000	8526225000	8547833333	4922250000
FLNA	#REF!	9098850000	5552500000	8270775000	9255700000	9331033333	16481500000
FLNC	#REF!	2356150000	3331175000	1720825000	3235525000	5032000000	4255500000
LEG3	#REF!	3817750000	5749025000	3008850000	4045200000	6938766667	8844475000
PYGL	#REF!	2261075000	903405000	1060825000	3147350000	1638066667	4555900000
ROA1	#REF!	3966750000	4687625000	5295825000	5524200000	5355633333	11235000000
HNRPK	#REF!	1399630000	2554900000	2239575000	2929600000	3834100000	7020675000
HMGB1	#REF!	3749700000	4386475000	6594450000	5525475000	7050733333	16475000000
HMGB2	#REF!	1387850000	1923000000	2198075000	2175950000	2569100000	6503000000
IBP7	#REF!	50542500000	30800250000	83472750000	42884500000	35313333333	24469250000
MMP1	#REF!	42538500000	19069250000	14333750000	57978250000	25920666667	61925000000
MFGM	#REF!	2938850000	6845625000	7689350000	2229475000	6912833333	1504900000
LMNB1	#REF!	894875000	744465000	1518850000	1370025000	1130350000	5310625000
LMNB2	#REF!	1148750000	428590000	1437250000	1487475000	9.99767e+08	3902000000
LAMA4	#REF!	1200250000	4827025000	1672975000	3873300000	6352500000	3541825000
LAMB1	#REF!	2782975000	3951800000	2847900000	5745925000	4950200000	4290950000
MXRA5	#REF!	2214425000	2314325000	1539850000	3679975000	2486300000	6327125000
TIMP1	#REF!	393273000000	455688000000	384708000000	353418000000	288177000000	201723000000
MFAP4	#REF!	13649500000	7655525000	12677500000	17529250000	15946333333	16260250000
MFAP5	#REF!	12561000000	31947000000	45915250000	10311600000	15698666667	5522775000
MYH9	#REF!	4760925000	2220800000	3631800000	6407425000	3223700000	9150850000
PI16	#REF!	1642283333	35290000000	64157250000	931422500	3268800000	1443350000
PRDX5	#REF!	3022950000	4228775000	4600950000	4187075000	5386066667	8149125000
LMNA	#REF!	12312000000	6795100000	12566500000	16074250000	10615933333	40115000000
PCSK9	#REF!	14534000000	22785750000	17102250000	9868525000	10428333333	11889500000
CREG1	#REF!	21507500000	15585750000	24333250000	15930250000	13536000000	9930750000
AXA2L	#REF!	1647350000	5740925000	2246100000	1056587500	2420976667	1346425000
IQGA1	#REF!	1963650000	2132025000	1472325000	2323575000	2899266667	4207900000
SIAE	#REF!	6977000000	11490850000	22668225000	6887050000	4742133333	3901275000
STIM1	#REF!	100506000000	63772250000	90615000000	59993750000	43954666667	52129250000
MMP3	#REF!	2486750000	807577500	927460000	5713550000	760430000	4056300000
[truncated: 13 more columns]

## Sheet: Foglio3
	New	Old
Identified	539*	612
Quantified	491*	405
unclassified proteins	12
DEPS	55*	35		*bisogna eliminare eventuali proteine contaminanti e.s. Albumin
Upregulated	29
Downregulated	26

## Sheet: Foglio2
Protein ID	Entry name	Gene name	PANTHER Family/subfamily	PANTHER Protein Class	PANTHER Family/subfamily	PANTHER Protein Class	PANTHER Family/subfamily	PANTHER Protein Class	log2 FC	adj p-value
A6NMY6	AXA2L	ANXA2P2							-0.9929	0.043
O00115	DNS2A	DNASE2							-0.2398	0.2872
O00299	CLIC1	CLIC1							-0.4721	0.0701
O00300	TR11B	TNFRSF11B							0.3373	0.7189
O00391	QSOX1	QSOX1							0.0402	0.9177
O00410	IPO5	IPO5							0.0487	0.878
O00462	MANBA	MANBA							-0.3694	0.202
O00469	PLOD2	PLOD2							-1.3801	0.2075
O00584	RNT2	RNASET2							-0.07	0.8725
O00622	CCN1	CCN1							0.3079	0.765
O00754	MA2B1	MAN2B1							-0.0343	0.8802
O14498	ISLR	ISLR							-0.3065	0.414
O14672	ADA10	ADAM10			DISINTEGRIN AND METALLOPROTEINASE DOMAIN-CONTAINING PROTEIN 10 (PTHR45702:SF4)	protease(PC00190)	DISINTEGRIN AND METALLOPROTEINASE DOMAIN-CONTAINING PROTEIN 10 (PTHR45702:SF4)	protease(PC00190)	-0.2984	0.1277
O14773	TPP1	TPP1			TRIPEPTIDYL-PEPTIDASE 1 (PTHR14218:SF15)	serine protease(PC00203)	TRIPEPTIDYL-PEPTIDASE 1 (PTHR14218:SF15)	serine protease(PC00203)	-0.2446	0.2172
O14786	NRP1	NRP1							0.2388	0.3656
O14818	PSA7	PSMA7			PROTEASOME SUBUNIT ALPHA TYPE-7 (PTHR11599:SF40)	protease(PC00190)	PROTEASOME SUBUNIT ALPHA TYPE-7 (PTHR11599:SF40)	protease(PC00190)	0.058	0.8105
O14950	ML12B	MYL12B							-0.1824	0.1448
O15143	ARC1B	ARPC1B							-0.0026	0.9919
O15144	ARPC2	ARPC2							0.1144	0.599
O15145	ARPC3	ARPC3							0.0639	0.8725
O43399	TPD54	TPD52L2							-0.1129	0.7189
O43493	TGON2	TGOLN2							-0.5207	0.043
O43505	B4GA1	B4GAT1							-0.2225	0.414
O43707	ACTN4	ACTN4							0.3218	0.0929
O43852	CALU	CALU							-0.2874	0.2214
O60506	HNRPQ	SYNCRIP							0.2303	0.6545
O60568	PLOD3	PLOD3							0.1576	0.6926
O60664	PLIN3	PLIN3							0.3188	0.1873
O60814	H2B1K	H2BC12							0.9587	0.0647
O60888	CUTA	CUTA							-0.0909	0.8097
O75083	WDR1	WDR1							0.0493	0.8342
O75347	TBCA	TBCA							0.0644	0.8273
O75368	SH3L1	SH3BGRL							0.1085	0.5897
O75369	FLNB	FLNB							0.4315	0.1897
O75503	CLN5	CLN5							-0.355	0.0007
O75629	CREG1	CREG1							-0.6483	0.0007
O75746	CMC1	SLC25A12							-0.0465	0.8725
O75874	IDHC	IDH1							0.2468	0.4446
O75882	ATRN	ATRN							-0.5003	0.0009
O76061	STC2	STC2							0.3708	0.4106
O76076	CCN5	CCN5							-0.8829	0.1832
O94760	DDAH1	DDAH1							0.4841	0.202
O94907	DKK1	DKK1							0.1632	0.8231
O94985	CSTN1	CLSTN1							-0.4341	0.0691
O95302	FKBP9	FKBP9							0.1687	0.2858
O95336	6PGL	PGLS							0.1886	0.4491
O95425	SVIL	SVIL							0.8004	0.5529
O95965	ITGBL	ITGBL1							-0.8541	0.0562
P00325	ADH1B	ADH1B							-0.1009	0.8725
P00338	LDHA	LDHA							0.0105	0.9639
P00441	SODC	SOD1							0.1161	0.3831
P00558	PGK1	PGK1							0.19	0.4578
P00736	C1R	C1R			COMPLEMENT C1R SUBCOMPONENT (PTHR24255:SF25)	serine protease(PC00203)	COMPLEMENT C1R SUBCOMPONENT (PTHR24255:SF25)	serine protease(PC00203)	0.4586	0.0826
P00742	FA10	F10			COAGULATION FACTOR X (PTHR24278:SF28)	serine protease(PC00203)	COAGULATION FACTOR X (PTHR24278:SF28)	serine protease(PC00203)	0.1795	0.7298
P00746	CFAD	CFD			COMPLEMENT FACTOR D (PTHR24271:SF54)	serine protease(PC00203)	COMPLEMENT FACTOR D (PTHR24271:SF54)	serine protease(PC00203)	-0.0045	0.9973
P00749	UROK	PLAU			UROKINASE-TYPE PLASMINOGEN ACTIVATOR (PTHR24264:SF38)	serine protease(PC00203)	UROKINASE-TYPE PLASMINOGEN ACTIVATOR (PTHR24264:SF38)	serine protease(PC00203)	-0.2759	0.8802
P00751	CFAB	CFB							-0.1262	0.6964
P00966	ASSY	ASS1							0.3008	0.4215
P01023	A2MG	A2M	ALPHA-2-MACROGLOBULIN (PTHR11412:SF165)	protease inhibitor(PC00191)			ALPHA-2-MACROGLOBULIN (PTHR11412:SF165)	protease inhibitor(PC00191)	-0.6032	0.0001
P01024	CO3	C3	COMPLEMENT C3 (PTHR11412:SF81)	protease inhibitor(PC00191)			COMPLEMENT C3 (PTHR11412:SF81)	protease inhibitor(PC00191)	-0.7835	0.0001
P01033	TIMP1	TIMP1	METALLOPROTEINASE INHIBITOR 1 (PTHR11844:SF20)	protease inhibitor(PC00191)			METALLOPROTEINASE INHIBITOR 1 (PTHR11844:SF20)	protease inhibitor(PC00191)	-0.5889	0.0006
P01034	CYTC	CST3	CYSTATIN-C (PTHR46186:SF10)	protease inhibitor(PC00191)			CYSTATIN-C (PTHR46186:SF10)	protease inhibitor(PC00191)	-0.3556	0.2742
P01130	LDLR	LDLR							-0.5157	0.043
P02452	CO1A1	COL1A1							-0.3179	0.3831
P02461	CO3A1	COL3A1							-0.3129	0.6481
P02545	LMNA	LMNA							0.9852	0.0177
P02751	FINC	FN1							-0.3646	0.1893
P02768	ALBU	ALB							-0.5992	0.0003
P02771	FETA	AFP							-0.5957	0.0005
P03956	MMP1	MMP1			INTERSTITIAL COLLAGENASE (PTHR10201:SF151)	metalloprotease(PC00153)	INTERSTITIAL COLLAGENASE (PTHR10201:SF151)	metalloprotease(PC00153)	1.0741	0.0068
P04062	GLCM	GBA1							-0.157	0.6576
P04066	FUCO	FUCA1							-0.1659	0.8725
P04075	ALDOA	ALDOA							-0.0414	0.8725
P04080	CYTB	CSTB	CYSTATIN-B (PTHR11414:SF22)	protease inhibitor(PC00191)			CYSTATIN-B (PTHR11414:SF22)	protease inhibitor(PC00191)	0.1482	0.409
P04114	APOB	APOB							-0.8374	0.0007
P04156	PRIO	PRNP							0.2011	0.6234
P04216	THY1	THY1							-0.552	0.0006
P04406	G3P	GAPDH							0.222	0.3656
P04439	HLAA	HLA-A							0.1738	0.0465
P04792	HSPB1	HSPB1							-0.1953	0.1991
P05067	A4	APP	AMYLOID-BETA PRECURSOR PROTEIN (PTHR23103:SF7)	protease inhibitor(PC00191)			AMYLOID-BETA PRECURSOR PROTEIN (PTHR23103:SF7)	protease inhibitor(PC00191)	0.1793	0.409
P05090	APOD	APOD							-0.2616	0.202
P05121	PAI1	SERPINE1	PLASMINOGEN ACTIVATOR INHIBITOR 1 (PTHR11461:SF49)	protease inhibitor(PC00191)			PLASMINOGEN ACTIVATOR INHIBITOR 1 (PTHR11461:SF49)	protease inhibitor(PC00191)	-0.7031	0.0782
P05155	IC1	SERPING1	PLASMA PROTEASE C1 INHIBITOR (PTHR11461:SF159)	protease inhibitor(PC00191)			PLASMA PROTEASE C1 INHIBITOR (PTHR11461:SF159)	protease inhibitor(PC00191)	-0.1865	0.6813
P05386	RLA1	RPLP1							-0.0002	0.9989
P05387	RLA2	RPLP2							0.0468	0.8662
P05388	RLA0	RPLP0							0.1057	0.6788
P05452	TETN	CLEC3B							0.6932	0.1873
P05997	CO5A2	COL5A2							-0.616	0.3871
P06396	GELS	GSN							-0.2645	0.0301
P06454	PTMA	PTMA							-0.3283	0.124
P06703	S10A6	S100A6							0.0505	0.8097
P06733	ENOA	ENO1							0.1201	0.6576
P06737	PYGL	PYGL							1.2194	0.0014
P06744	G6PI	GPI							-0.0842	0.7761
P06748	NPM	NPM1							0.2285	0.4215
P06753	TPM3	TPM3							-0.1131	0.3271
P06865	HEXA	HEXA							-0.2632	0.0531
P07093	GDN	SERPINE2	GLIA-DERIVED NEXIN (PTHR11461:SF48)	protease inhibitor(PC00191)			GLIA-DERIVED NEXIN (PTHR11461:SF48)	protease inhibitor(PC00191)	-0.3774	0.3974
P07108	ACBP	DBI							0.0465	0.8318
P07195	LDHB	LDHB							-0.0227	0.9165
P07225	PROS	PROS1							-0.3353	0.356
P07237	PDIA1	P4HB							-0.2662	0.0661
P07339	CATD	CTSD			CATHEPSIN D (PTHR47966:SF42)	aspartic protease(PC00053)	CATHEPSIN D (PTHR47966:SF42)	aspartic protease(PC00053)	-0.261	0.2581
P07437	TBB5	TUBB							-0.5416	0.2601
P07585	PGS2	DCN							0.9619	0.0243
P07602	SAP	PSAP							-0.1093	0.552
P07686	HEXB	HEXB							-0.0379	0.8734
P07711	CATL1	CTSL			PROCATHEPSIN L (PTHR12411:SF902)	cysteine protease(PC00081)	PROCATHEPSIN L (PTHR12411:SF902)	cysteine protease(PC00081)	-0.0805	0.622
P07737	PROF1	PFN1							-0.0365	0.8662
P07858	CATB	CTSB			CATHEPSIN B (PTHR12411:SF895)	cysteine protease(PC00081)	CATHEPSIN B (PTHR12411:SF895)	cysteine protease(PC00081)	0.2846	0.2627
P07900	HS90A	HSP90AA1							0.2308	0.3925
P07942	LAMB1	LAMB1							0.6561	0.0001
P07951	TPM2	TPM2							-0.4805	0.0088
P07996	TSP1	THBS1							-0.1348	0.5024
P08123	CO1A2	COL1A2							-0.3295	0.548
P08238	HS90B	HSP90AB1							0.1128	0.6545
P08253	MMP2	MMP2			72 KDA TYPE IV COLLAGENASE (PTHR10201:SF29)	metalloprotease(PC00153)	72 KDA TYPE IV COLLAGENASE (PTHR10201:SF29)	metalloprotease(PC00153)	0.0403	0.8971
P08254	MMP3	MMP3			STROMELYSIN-1 (PTHR10201:SF215)	metalloprotease(PC00153)	STROMELYSIN-1 (PTHR10201:SF215)	metalloprotease(PC00153)	1.2413	0.049
P08294	SODE	SOD3							-0.2998	0.7915
P08476	INHBA	INHBA							-0.463	0.4491
P08670	VIME	VIM							0.5412	0.0552
P08F94	PKHD1	PKHD1							-0.5234	0.0006
P09211	GSTP1	GSTP1							0.1917	0.3106
P09382	LEG1	LGALS1							0.0689	0.7597
P09429	HMGB1	HMGB1							0.901	0.0299
P09486	SPRC	SPARC							-0.646	0.0782
P09493	TPM1	TPM1							-0.4219	0.0521
P09603	CSF1	CSF1							-0.1087	0.765
P09651	ROA1	HNRNPA1							0.6193	0.0089
P09871	C1S	C1S			COMPLEMENT C1S SUBCOMPONENT (PTHR24255:SF18)	serine protease(PC00203)	COMPLEMENT C1S SUBCOMPONENT (PTHR24255:SF18)	serine protease(PC00203)	0.3095	0.2581
P09936	UCHL1	UCHL1			UBIQUITIN CARBOXYL-TERMINAL HYDROLASE ISOZYME L1 (PTHR10589:SF19)	cysteine protease(PC00081)	UBIQUITIN CARBOXYL-TERMINAL HYDROLASE ISOZYME L1 (PTHR10589:SF19)	cysteine protease(PC00081)	-0.102	0.8453
P0CG47	UBB	UBB							0.0766	0.6952
P0DMV8	HS71A	HSPA1A							-0.1214	0.3792
P0DP23	CALM1	CALM1							-0.0185	0.8802
P10253	LYAG	GAA							-0.5585	0.0164
P10599	THIO	TXN							0.0595	0.7559
P10619	PPGB	CTSA			LYSOSOMAL PROTECTIVE PROTEIN (PTHR11802:SF497)	serine protease(PC00203)	LYSOSOMAL PROTECTIVE PROTEIN (PTHR11802:SF497)	serine protease(PC00203)	-0.3571	0.0186
P10909	CLUS	CLU							-0.9653	0.2872
P11021	BIP	HSPA5							-0.1498	0.202
P11047	LAMC1	LAMC1							0.4166	0.1007
P11142	HSP7C	HSPA8							0.0981	0.7154
P11766	ADHX	ADH5							0.3139	0.1873
P12107	COBA1	COL11A1							-0.3629	0.0552
P12109	CO6A1	COL6A1							0.1559	0.7572
P12110	CO6A2	COL6A2							-0.1393	0.8156
P12111	CO6A3	COL6A3							0.4329	0.141
P12277	KCRB	CKB							0.1278	0.8037
P12814	ACTN1	ACTN1							0.0894	0.6481
P12955	PEPD	PEPD			XAA-PRO DIPEPTIDASE (PTHR43226:SF1)	metalloprotease(PC00153)	XAA-PRO DIPEPTIDASE (PTHR43226:SF1)	metalloprotease(PC00153)	0.1096	0.3974
P13489	RINI	RNH1							0.0314	0.8725
P13611	CSPG2	VCAN							-0.4	0.2075
P13639	EF2	EEF2							0.0796	0.7772
P13667	PDIA4	PDIA4							-0.0413	0.8734
P13693	TCTP	TPT1							-0.0886	0.7498
P13797	PLST	PLS3							-0.2477	0.3144
P13987	CD59	CD59							-0.2964	0.0646
P14174	MIF	MIF							-0.0172	0.9548
P14314	GLU2B	PRKCSH							-0.1473	0.2174
P14324	FPPS	FDPS							-0.0412	0.9017
P14543	NID1	NID1							0.2958	0.3871
P14618	KPYM	PKM							0.4636	0.0098
P14625	ENPL	HSP90B1							-0.23	0.2246
P15121	ALDR	AKR1B1							0.4353	0.409
P15144	AMPN	ANPEP			AMINOPEPTIDASE N (PTHR11533:SF172)	metalloprotease(PC00153)	AMINOPEPTIDASE N (PTHR11533:SF172)	metalloprotease(PC00153)	-0.1226	0.6261
P15289	ARSA	ARSA							-0.1517	0.6219
P15291	B4GT1	B4GALT1							-0.6197	0.0018
P15311	EZRI	EZR							-0.0682	0.7067
P15531	NDKA	NME1							0.2231	0.2943
P15586	GNS	GNS							-0.2489	0.0929
P15848	ARSB	ARSB							-0.675	0.0394
P16035	TIMP2	TIMP2	METALLOPROTEINASE INHIBITOR 2 (PTHR11844:SF24)	protease inhibitor(PC00191)			METALLOPROTEINASE INHIBITOR 2 (PTHR11844:SF24)	protease inhibitor(PC00191)	-0.1975	0.7572
P16070	CD44	CD44							-0.0689	0.6932
P16152	CBR1	CBR1							0.499	0.0308
P16278	BGAL	GLB1							0.0323	0.8879
P16870	CBPE	CPE			CARBOXYPEPTIDASE E (PTHR11532:SF92)	protease(PC00190)	CARBOXYPEPTIDASE E (PTHR11532:SF92)	protease(PC00190)	-1.3902	0.0287
P16949	STMN1	STMN1							0.0812	0.8453
P17050	NAGAB	NAGA							-0.0488	0.8734
P17405	ASM	SMPD1							-0.2036	0.4462
P17900	SAP3	GM2A							-0.3317	0.0913
P17931	LEG3	LGALS3							0.626	0.0285
P17936	IBP3	IGFBP3	INSULIN-LIKE GROWTH FACTOR-BINDING PROTEIN 3 (PTHR11551:SF3)	protease inhibitor(PC00191)			INSULIN-LIKE GROWTH FACTOR-BINDING PROTEIN 3 (PTHR11551:SF3)	protease inhibitor(PC00191)	-0.1707	0.3622
P18065	IBP2	IGFBP2	INSULIN-LIKE GROWTH FACTOR-BINDING PROTEIN 2 (PTHR11551:SF5)	protease inhibitor(PC00191)			INSULIN-LIKE GROWTH FACTOR-BINDING PROTEIN 2 (PTHR11551:SF5)	protease inhibitor(PC00191)	-0.0397	0.9509
P18206	VINC	VCL							-0.0104	0.9556
P18669	PGAM1	PGAM1							0.0194	0.933
P19021	AMD	PAM							0.4292	0.1893
P19022	CADH2	CDH2							-0.4339	0.124
P19338	NUCL	NCL							0.3731	0.08
P19883	FST	FST	FOLLISTATIN (PTHR10913:SF6)	protease inhibitor(PC00191)			FOLLISTATIN (PTHR10913:SF6)	protease inhibitor(PC00191)	0.4117	0.141
P20062	TCO2	TCN2							-0.3218	0.0647
P20618	PSB1	PSMB1			PROTEASOME SUBUNIT BETA TYPE-1 (PTHR32194:SF2)	metalloprotease(PC00153)	PROTEASOME SUBUNIT BETA TYPE-1 (PTHR32194:SF2)	metalloprotease(PC00153)	0.1874	0.6073
P20700	LMNB1	LMNB1							1.0832	0.0285
P20908	CO5A1	COL5A1							-0.4347	0.0459
P20962	PTMS	PTMS							0.177	0.5108
P21333	FLNA	FLNA							0.6145	0.0076
P21741	MK	MDK							-0.0997	0.6974
P21810	PGS1	BGN							0.0295	0.9274
P22314	UBA1	UBA1							0.4242	0.1424
P22392	NDKB	NME2							-0.2411	0.4156
P22626	ROA2	HNRNPA2B1							0.3195	0.1222
P22692	IBP4	IGFBP4	INSULIN-LIKE GROWTH FACTOR-BINDING PROTEIN 4 (PTHR11551:SF7)	protease inhibitor(PC00191)			INSULIN-LIKE GROWTH FACTOR-BINDING PROTEIN 4 (PTHR11551:SF7)	protease inhibitor(PC00191)	0.0276	0.8662
P23142	FBLN1	FBLN1							-0.2166	0.4248
P23284	PPIB	PPIB							0.0549	0.8097
P23381	SYWC	WARS1							-0.4853	0.0552
P23528	COF1	CFL1							0.1805	0.3999
P24534	EF1B	EEF1B2							-0.0463	0.8725
P24592	IBP6	IGFBP6	INSULIN-LIKE GROWTH FACTOR-BINDING PROTEIN 6 (PTHR11551:SF14)	protease inhibitor(PC00191)			INSULIN-LIKE GROWTH FACTOR-BINDING PROTEIN 6 (PTHR11551:SF14)	protease inhibitor(PC00191)	-0.4415	0.0782
P24593	IBP5	IGFBP5	INSULIN-LIKE GROWTH FACTOR-BINDING PROTEIN 5 (PTHR11551:SF4)	protease inhibitor(PC00191)			INSULIN-LIKE GROWTH FACTOR-BINDING PROTEIN 5 (PTHR11551:SF4)	protease inhibitor(PC00191)	0.369	0.8318
P24821	TENA	TNC							0.54	0.1593
P25398	RS12	RPS12							0.0915	0.7112
P25786	PSA1	PSMA1			PROTEASOME SUBUNIT ALPHA TYPE-1 (PTHR11599:SF12)	protease(PC00190)	PROTEASOME SUBUNIT ALPHA TYPE-1 (PTHR11599:SF12)	protease(PC00190)	-0.0358	0.8734
P25787	PSA2	PSMA2			PROTEASOME SUBUNIT ALPHA TYPE-2 (PTHR11599:SF16)	protease(PC00190)	PROTEASOME SUBUNIT ALPHA TYPE-2 (PTHR11599:SF16)	protease(PC00190)	0.1115	0.6447
P25788	PSA3	PSMA3			PROTEASOME SUBUNIT ALPHA TYPE-3 (PTHR11599:SF10)	protease(PC00190)	PROTEASOME SUBUNIT ALPHA TYPE-3 (PTHR11599:SF10)	protease(PC00190)	0.1054	0.4348
P25789	PSA4	PSMA4			PROTEASOME SUBUNIT ALPHA TYPE-4 (PTHR11599:SF13)	protease(PC00190)	PROTEASOME SUBUNIT ALPHA TYPE-4 (PTHR11599:SF13)	protease(PC00190)	-0.0014	0.9962
P25940	CO5A3	COL5A3							-0.6423	0.0256
P26022	PTX3	PTX3							0.2064	0.7597
P26038	MOES	MSN							0.0059	0.9696
P26447	S10A4	S100A4							0.5661	0.1222
P26583	HMGB2	HMGB2							0.9115	0.0087
P26641	EF1G	EEF1G							0.3282	0.1546
P27348	1433T	YWHAQ							0.2207	0.4109
P27797	CALR	CALR							-0.1494	0.2953
P27816	MAP4	MAP4							0.3259	0.6094
P28066	PSA5	PSMA5			PROTEASOME SUBUNIT ALPHA TYPE-5 (PTHR11599:SF14)	protease(PC00190)	PROTEASOME SUBUNIT ALPHA TYPE-5 (PTHR11599:SF14)	protease(PC00190)	-0.116	0.5597
P28070	PSB4	PSMB4			PROTEASOME SUBUNIT BETA TYPE-4 (PTHR11599:SF5)	protease(PC00190)	PROTEASOME SUBUNIT BETA TYPE-4 (PTHR11599:SF5)	protease(PC00190)	-0.0689	0.8032
P28072	PSB6	PSMB6			PROTEASOME SUBUNIT BETA TYPE-6 (PTHR11599:SF46)	protease(PC00190)	PROTEASOME SUBUNIT BETA TYPE-6 (PTHR11599:SF46)	protease(PC00190)	-0.2982	0.0895
P28300	LYOX	LOX							-0.2827	0.6114
P28799	GRN	GRN							0.1658	0.5255
P29279	CCN2	CCN2							-0.8043	0.1933
P29401	TKT	TKT							0.4801	0.0301
P29966	MARCS	MARCKS							-0.0751	0.668
P30041	PRDX6	PRDX6							0.0906	0.5448
P30044	PRDX5	PRDX5							0.5942	0.0413
P30046	DOPD	DDT							0.1864	0.494
P30048	PRDX3	PRDX3							0.3048	0.2128
P30050	RL12	RPL12							0.1712	0.4106
P30086	PEBP1	PEBP1	PHOSPHATIDYLETHANOLAMINE-BINDING PROTEIN 1 (PTHR11362:SF109)	protease inhibitor(PC00191)			PHOSPHATIDYLETHANOLAMINE-BINDING PROTEIN 1 (PTHR11362:SF109)	protease inhibitor(PC00191)	0.1463	0.4336
P30101	PDIA3	PDIA3							-0.2552	0.0364
P31150	GDIA	GDI1							-0.3839	0.0515
P31946	1433B	YWHAB							0.0969	0.6922
P31949	S10AB	S100A11							-0.0363	0.8725
P32119	PRDX2	PRDX2							-0.3227	0.0006
P33908	MA1A1	MAN1A1							-0.2016	0.0947
P34059	GALNS	GALNS							-0.1828	0.6797
P34096	RNAS4	RNASE4							0.191	0.3111
P34932	HSP74	HSPA4							0.0367	0.8974
P35237	SPB6	SERPINB6	SERPIN B6 (PTHR11461:SF204)	protease inhibitor(PC00191)			SERPIN B6 (PTHR11461:SF204)	protease inhibitor(PC00191)	-0.423	0.0344
P35318	ADML	ADM							-0.2235	0.3437
P35442	TSP2	THBS2							0.6758	0.0557
P35555	FBN1	FBN1							-0.2907	0.0259
P35556	FBN2	FBN2							-0.3351	0.8097
P35579	MYH9	MYH9							0.8395	0.0198
P36955	PEDF	SERPINF1	PIGMENT EPITHELIUM-DERIVED FACTOR (PTHR11461:SF84)	protease inhibitor(PC00191)			PIGMENT EPITHELIUM-DERIVED FACTOR (PTHR11461:SF84)	protease inhibitor(PC00191)	-0.0268	0.9659
P37802	TAGL2	TAGLN2							0.4112	0.0358
P37837	TALDO	TALDO1							0.2275	0.4215
P38571	LICH	LIPA							-0.1791	0.0087
P39059	COFA1	COL15A1							0.8345	0.0987
P40121	CAPG	CAPG							0.274	0.3159
P40925	MDHC	MDH1							0.1902	0.3023
P40926	MDHM	MDH2							0.1146	0.8273
P41222	PTGDS	PTGDS							0.1796	0.8725
P41250	GARS	GARS1							-0.0183	0.9405
P41271	NBL1	NBL1							0.1675	0.6775
P42330	AK1C3	AKR1C3							0.347	0.2479
P42785	PCP	PRCP			LYSOSOMAL PRO-X CARBOXYPEPTIDASE (PTHR11010:SF38)	serine protease(PC00203)	LYSOSOMAL PRO-X CARBOXYPEPTIDASE (PTHR11010:SF38)	serine protease(PC00203)	-0.5202	0.599
P43235	CATK	CTSK			CATHEPSIN K (PTHR12411:SF741)	cysteine protease(PC00081)	CATHEPSIN K (PTHR12411:SF741)	cysteine protease(PC00081)	0.0722	0.8725
P43251	BTD	BTD							-0.2966	0.2953
P43487	RANG	RANBP1							-0.1816	0.5704
P46777	RL5	RPL5							0.1649	0.5516
P46821	MAP1B	MAP1B							0.3346	0.494
P46940	IQGA1	IQGAP1							0.7396	0.0006
P47756	CAPZB	CAPZB							0.1898	0.409
P48637	GSHB	GSS							-0.0483	0.8725
P48723	HSP13	HSPA13							-0.3519	0.0987
P48740	MASP1	MASP1			MANNAN-BINDING LECTIN SERINE PROTEASE 1 (PTHR24255:SF13)	serine protease(PC00203)	MANNAN-BINDING LECTIN SERINE PROTEASE 1 (PTHR24255:SF13)	serine protease(PC00203)	0.0088	0.9827
P48745	CCN3	CCN3							0.758	0.4106
P49327	FAS	FASN							0.8818	0.1845
P49747	COMP	COMP							0.3063	0.3401
P50395	GDIB	GDI2							-0.0814	0.6632
P50454	SERPH	SERPINH1	SERPIN H1 (PTHR11461:SF27)	protease inhibitor(PC00191)			SERPIN H1 (PTHR11461:SF27)	protease inhibitor(PC00191)	-0.1834	0.4137
P51858	HDGF	HDGF							0.1397	0.5255
P51884	LUM	LUM							0.3205	0.2193
P51888	PRELP	PRELP							0.1409	0.8037
P52209	6PGD	PGD							0.1903	0.0923
P52565	GDIR1	ARHGDIA							-0.0105	0.9626
P52907	CAZA1	CAPZA1							0.2743	0.2273
P53634	CATC	CTSC			DIPEPTIDYL PEPTIDASE 1 (PTHR12411:SF942)	cysteine protease(PC00081)	DIPEPTIDYL PEPTIDASE 1 (PTHR12411:SF942)	cysteine protease(PC00081)	1.1516	0.0164
P54727	RD23B	RAD23B							-0.093	0.6576
P54802	ANAG	NAGLU							-0.0136	0.9639
P55001	MFAP2	MFAP2							0.1461	0.3491
P55058	PLTP	PLTP							0.1925	0.4056
P55083	MFAP4	MFAP4							0.6058	0.0041
P55287	CAD11	CDH11							-0.6935	0.0782
P55290	CAD13	CDH13							0.1075	0.7855
P55786	PSA	NPEPPS			PUROMYCIN-SENSITIVE AMINOPEPTIDASE-RELATED (PTHR11533:SF174)	metalloprotease(PC00153)	PUROMYCIN-SENSITIVE AMINOPEPTIDASE-RELATED (PTHR11533:SF174)	metalloprotease(PC00153)	0.4074	0.1474
P59998	ARPC4	ARPC4							-0.3904	0.0003
P60174	TPIS	TPI1							0.0018	0.9962
P60660	MYL6	MYL6							-0.181	0.308
P60842	IF4A1	EIF4A1							-0.2709	0.1899
P60900	PSA6	PSMA6			PROTEASOME SUBUNIT ALPHA TYPE-6 (PTHR11599:SF11)	protease(PC00190)	PROTEASOME SUBUNIT ALPHA TYPE-6 (PTHR11599:SF11)	protease(PC00190)	-0.0097	0.9639
P60981	DEST	DSTN							-0.1102	0.6464
P61086	UBE2K	UBE2K							0.053	0.8725
P61088	UBE2N	UBE2N							0.0502	0.8725
P61158	ARP3	ACTR3							0.1225	0.5932
P61160	ARP2	ACTR2							0.0349	0.8725
P61604	CH10	HSPE1							-0.169	0.6922
P61769	B2MG	B2M							0.0341	0.8988
P61916	NPC2	NPC2							-0.0745	0.81
P61970	NTF2	NUTF2							0.1876	0.6094
P61978	HNRPK	HNRNPK							1.1349	0.0008
P61981	1433G	YWHAG							0.0373	0.8734
P62258	1433E	YWHAE							0.0675	0.8199
P62805	H4	H4C1							1.1868	0.0551
P62826	RAN	RAN							0.2883	0.4245
P62906	RL10A	RPL10A							0.0521	0.8623
P62937	PPIA	PPIA							0.2342	0.2591
P63104	1433Z	YWHAZ							0.1376	0.548
P63241	IF5A1	EIF5A							-0.106	0.6932
P63313	TYB10	TMSB10							-0.2762	0.0007
P67936	TPM4	TPM4							-0.1899	0.1849
P68032	ACTC	ACTC1							-0.2665	0.1128
P68036	UB2L3	UBE2L3							-0.0619	0.8376
P68104	EF1A1	EEF1A1							-0.0306	0.9235
P68363	TBA1B	TUBA1B							-0.53	0.3849
P68371	TBB4B	TUBB4B							-0.6513	0.3084
P69905	HBA	HBA1							-0.7515	0.0001
P80303	NUCB2	NUCB2							-0.0631	0.8662
P80723	BASP1	BASP1							-0.5251	0.0087
P98160	PGBM	HSPG2							-0.6078	0.0006
P99999	CYC	CYCS							0.3057	0.1199
Q01082	SPTB2	SPTBN1							-0.0269	0.9136
Q01105	SET	SET							0.3383	0.2971
Q01459	DIAC	CTBS							-0.267	0.1559
Q01518	CAP1	CAP1							0.3216	0.198
Q01995	TAGL	TAGLN							-0.3892	0.1199
Q02809	PLOD1	PLOD1							-0.0355	0.8988
Q02818	NUCB1	NUCB1							-0.2179	0.653
Q03167	TGBR3	TGFBR3							0.4213	0.5285
Q03252	LMNB2	LMNB2							1.0995	0.0341
Q04446	GLGB	GBE1							0.0207	0.9175
Q04760	LGUL	GLO1							0.1098	0.5764
Q04917	1433F	YWHAH							-0.0679	0.8725
Q05682	CALD1	CALD1							-0.0552	0.8273
Q06323	PSME1	PSME1							0.046	0.8662
Q06481	APLP2	APLP2	AMYLOID BETA PRECURSOR LIKE PROTEIN 2 (PTHR23103:SF14)	protease inhibitor(PC00191)			AMYLOID BETA PRECURSOR LIKE PROTEIN 2 (PTHR23103:SF14)	protease inhibitor(PC00191)	-0.2563	0.181
Q06828	FMOD	FMOD							-0.6215	0.0164
Q06830	PRDX1	PRDX1							-0.1077	0.5554
Q07507	DERM	DPT							0.683	0.0278
Q07954	LRP1	LRP1							-0.2711	0.0452
Q07960	RHG01	ARHGAP1							-0.199	0.5554
Q08380	LG3BP	LGALS3BP							0.0327	0.8748
Q08431	MFGM	MFGE8							-1.0285	0.0331
Q08629	TICN1	SPOCK1							0.0403	0.8725
Q09666	AHNK	AHNAK							0.1505	0.233
Q10471	GALT2	GALNT2							-0.5059	0.0006
Q12805	FBLN3	EFEMP1							-0.1227	0.8725
Q12841	FSTL1	FSTL1	FOLLISTATIN-RELATED PROTEIN 1 (PTHR10913:SF13)	protease inhibitor(PC00191)			FOLLISTATIN-RELATED PROTEIN 1 (PTHR10913:SF13)	protease inhibitor(PC00191)	-0.2098	0.0299
Q12907	LMAN2	LMAN2							-0.0355	0.8988
Q13219	PAPP1	PAPPA							1.2663	0.141
Q13308	PTK7	PTK7							0.5229	0.1694
Q13361	MFAP5	MFAP5							-1.5187	0.001
Q13404	UB2V1	UBE2V1							-0.3562	0.0006
Q13443	ADAM9	ADAM9			DISINTEGRIN AND METALLOPROTEINASE DOMAIN-CONTAINING PROTEIN 9 (PTHR11905:SF136)	metalloprotease(PC00153)	DISINTEGRIN AND METALLOPROTEINASE DOMAIN-CONTAINING PROTEIN 9 (PTHR11905:SF136)	metalloprotease(PC00153)	-0.2415	0.3515
Q13510	ASAH1	ASAH1			ACID CERAMIDASE (PTHR28583:SF1)	cysteine protease(PC00081)	ACID CERAMIDASE (PTHR28583:SF1)	cysteine protease(PC00081)	-0.1011	0.8325
Q13586	STIM1	STIM1							-0.6782	0.0011
Q13642	FHL1	FHL1							0.7136	0.6974
Q13813	SPTN1	SPTAN1							-0.1427	0.3111
Q13822	ENPP2	ENPP2							0.1674	0.6545
Q13838	DX39B	DDX39B							0.1205	0.7584
Q14019	COTL1	COTL1							-0.087	0.6806
Q14103	HNRPD	HNRNPD							0.2671	0.0273
Q14118	DAG1	DAG1							-0.3188	0.1222
Q14195	DPYL3	DPYSL3							0.7799	0.0009
Q14314	FGL2	FGL2							-1.4941	0.0009
Q14315	FLNC	FLNC							0.7608	0.0007
Q14393	GAS6	GAS6							-0.3276	0.4828
Q14697	GANAB	GANAB							0.033	0.8725
Q14767	LTBP2	LTBP2							-0.1041	0.8725
Q14974	IMB1	KPNB1							0.248	0.2881
Q14995	NR1D2	NR1D2							-0.3113	0.5973
Q15063	POSTN	POSTN							0.2866	0.7772
Q15084	PDIA6	PDIA6							0.1567	0.6052
Q15113	PCOC1	PCOLCE			PROCOLLAGEN C-ENDOPEPTIDASE ENHANCER 1 (PTHR24251:SF24)	serine protease(PC00203)	PROCOLLAGEN C-ENDOPEPTIDASE ENHANCER 1 (PTHR24251:SF24)	serine protease(PC00203)	0.4331	0.0521
Q15121	PEA15	PEA15							-0.595	0.0012
Q15149	PLEC	PLEC							-0.2517	0.776
Q15238	PSG5	PSG5							1.0364	0.1591
Q15262	PTPRK	PTPRK							-0.0166	0.9653
Q15293	RCN1	RCN1							-0.3655	0.1419
Q15582	BGH3	TGFBI							0.1239	0.878
Q15904	VAS1	ATP6AP1							-0.2436	0.2953
Q16270	IBP7	IGFBP7							-0.6143	0.0475
Q16363	LAMA4	LAMA4							1.0095	0.0184
Q16555	DPYL2	DPYSL2							0.7591	0.0046
Q16610	ECM1	ECM1							-0.0833	0.6481
Q16658	FSCN1	FSCN1							0.2521	0.2881
Q16706	MA2A1	MAN2A1							-0.6305	0.0087
Q16769	QPCT	QPCT							-1.0275	0.2581
Q16851	UGPA	UGP2							-0.1752	0.5265
Q16881	TRXR1	TXNRD1							-0.1888	0.414
Q5KU26	COL12	COLEC12							-0.6821	0.0337
Q641Q3	METRL	METRNL							-0.5068	0.0088
Q6EMK4	VASN	VASN							-0.1192	0.4248
Q6IBS0	TWF2	TWF2							0.077	0.7498
Q6NW40	RGMB	RGMB							0.1283	0.8725
Q6NZI2	CAVN1	CAVIN1							0.8507	0.0192
Q6SA08	TSSK4	TSSK4							-0.3121	0.0786
Q6UVY6	MOXD1	MOXD1							-0.1528	0.6974
Q6UXB8	PI16	PI16							-3.6345	0.0056
Q6YHK3	CD109	CD109	CD109 ANTIGEN (PTHR11412:SF162)	protease inhibitor(PC00191)			CD109 ANTIGEN (PTHR11412:SF162)	protease inhibitor(PC00191)	0.1179	0.7067
Q7L5Y6	DET1	DET1							-0.6666	0.0002
Q7Z5L7	PODN	PODN							-0.0754	0.8725
Q7Z7G0	TARSH	ABI3BP							-0.1643	0.6974
Q7Z7M9	GALT5	GALNT5							-0.4328	0.0468
Q86UD1	OAF	OAF							-0.6364	0.2742
Q86VP6	CAND1	CAND1							0.1163	0.6956
Q8IVF5	TIAM2	TIAM2							-0.0828	0.8037
Q8N6G6	ATL1	ADAMTSL1			ADAMTS-LIKE PROTEIN 1 (PTHR13723:SF157)	metalloprotease(PC00153)	ADAMTS-LIKE PROTEIN 1 (PTHR13723:SF157)	metalloprotease(PC00153)	-0.6781	0.0001
Q8NBF2	NHLC2	NHLRC2							-0.3946	0.0122
Q8NBJ4	GOLM1	GOLM1							-0.4995	0.0001
Q8NBJ7	SUMF2	SUMF2							0.0708	0.8725
Q8NBP7	PCSK9	PCSK9			PROPROTEIN CONVERTASE SUBTILISIN_KEXIN TYPE 9 (PTHR43806:SF60)	serine protease(PC00203)	PROPROTEIN CONVERTASE SUBTILISIN_KEXIN TYPE 9 (PTHR43806:SF60)	serine protease(PC00203)	-0.7332	0.0001
Q8NBS9	TXND5	TXNDC5							-0.1593	0.2909
Q8NCC3	PAG15	PLA2G15							-0.4198	0.0285
Q8NCH0	CHSTE	CHST14							-0.8795	0.409
Q8NF91	SYNE1	SYNE1							-0.1683	0.3656
Q8NHP8	PLBL2	PLBD2							-0.3338	0.2742
Q8WZ42	TITIN	TTN							-1.4923	0.0509
Q92484	ASM3A	SMPDL3A							-0.3628	0.2742
Q92520	FAM3C	FAM3C							-0.4083	0.4622
Q92743	HTRA1	HTRA1			SERINE PROTEASE HTRA1 (PTHR22939:SF13)	serine protease(PC00203)	SERINE PROTEASE HTRA1 (PTHR22939:SF13)	serine protease(PC00203)	-0.0864	0.6932
Q92820	GGH	GGH			GAMMA-GLUTAMYL HYDROLASE (PTHR11315:SF0)	cysteine protease(PC00081)	GAMMA-GLUTAMYL HYDROLASE (PTHR11315:SF0)	cysteine protease(PC00081)	-0.2105	0.5597
Q969H8	MYDGF	MYDGF							-0.2562	0.2943
Q96AY3	FKB10	FKBP10							0.4475	0.0285
Q96CG8	CTHR1	CTHRC1							-0.2847	0.548
Q96D15	RCN3	RCN3							-0.3627	0.0299
Q96FQ6	S10AG	S100A16							-0.0911	0.8551
Q96FT7	ASIC4	ASIC4							-0.1393	0.599
Q96FW1	OTUB1	OTUB1			UBIQUITIN THIOESTERASE OTUB1 (PTHR12931:SF19)	cysteine protease(PC00081)	UBIQUITIN THIOESTERASE OTUB1 (PTHR12931:SF19)	cysteine protease(PC00081)	0.0282	0.8955
Q96HF1	SFRP2	SFRP2							1.3403	0.4248
Q96HP0	DOCK6	DOCK6							-0.0922	0.9104
Q99436	PSB7	PSMB7			PROTEASOME SUBUNIT BETA TYPE-7 (PTHR11599:SF42)	protease(PC00190)	PROTEASOME SUBUNIT BETA TYPE-7 (PTHR11599:SF42)	protease(PC00190)	-0.1436	0.4773
Q99497	PARK7	PARK7							0.077	0.765
Q99519	NEUR1	NEU1							-0.3635	0.1546
Q99536	VAT1	VAT1							0.2695	0.2881
Q99538	LGMN	LGMN			LEGUMAIN (PTHR12000:SF38)	cysteine protease(PC00081)	LEGUMAIN (PTHR12000:SF38)	cysteine protease(PC00081)	-0.5511	0.0066
Q99584	S10AD	S100A13							0.0688	0.8341
Q99715	COCA1	COL12A1							-0.4014	0.3828
Q99969	RARR2	RARRES2							-1.041	0.2202
Q9BRA2	TXD17	TXNDC17							0.0406	0.8725
Q9BRK5	CAB45	SDF4							-0.3202	0.2447
Q9BS26	ERP44	ERP44							-0.0175	0.9367
Q9BTY2	FUCO2	FUCA2							-0.0716	0.7477
Q9BUD6	SPON2	SPON2							0.467	0.4639
Q9BVC5	ASHWN	C2orf49							-1.6591	0.0024
Q9BWS9	CHID1	CHID1							-0.1035	0.807
Q9BWV1	BOC	BOC							0.9773	0.4608
Q9GZP0	PDGFD	PDGFD							-0.7361	0.0635
Q9GZX9	TWSG1	TWSG1							0.0554	0.8885
Q9H173	SIL1	SIL1							0.0773	0.8725
Q9H299	SH3L3	SH3BGRL3							-0.0892	0.7915
Q9H772	GREM2	GREM2							0.3487	0.6481
Q9HAT2	SIAE	SIAE							-1.0486	0.0364
Q9HB40	RISC	SCPEP1			RETINOID-INDUCIBLE SERINE CARBOXYPEPTIDASE (PTHR11802:SF3)	serine protease(PC00203)	RETINOID-INDUCIBLE SERINE CARBOXYPEPTIDASE (PTHR11802:SF3)	serine protease(PC00203)	0.0468	0.8734
Q9HCB6	SPON1	SPON1							-0.0111	0.9741
Q9HCU0	CD248	CD248							-0.2814	0.0661
Q9NR99	MXRA5	MXRA5							1.0299	0.0006
Q9NRN5	OLFL3	OLFML3							-0.2598	0.2627
Q9NVA2	SEP11	SEPTIN11							0.4495	0.0001
Q9NXG0	CNTLN	CNTLN							-0.423	0.0002
Q9NZN4	EHD2	EHD2							0.7818	0.1348
Q9P2E9	RRBP1	RRBP1							0.4431	0.0364
Q9UBP4	DKK3	DKK3							0.7869	0.414
Q9UBR2	CATZ	CTSZ			CATHEPSIN Z (PTHR12411:SF929)	cysteine protease(PC00081)	CATHEPSIN Z (PTHR12411:SF929)	cysteine protease(PC00081)	0.1093	0.8725
Q9UBX1	CATF	CTSF			CATHEPSIN F (PTHR12411:SF444)	cysteine protease(PC00081)	CATHEPSIN F (PTHR12411:SF444)	cysteine protease(PC00081)	0.1308	0.7701
Q9UBX5	FBLN5	FBLN5							-0.2261	0.6533
Q9UHI8	ATS1	ADAMTS1			A DISINTEGRIN AND METALLOPROTEINASE WITH THROMBOSPONDIN MOTIFS 1 (PTHR13723:SF40)	metalloprotease(PC00153)	A DISINTEGRIN AND METALLOPROTEINASE WITH THROMBOSPONDIN MOTIFS 1 (PTHR13723:SF40)	metalloprotease(PC00153)	0.0951	0.8341
Q9UHL4	DPP2	DPP7			DIPEPTIDYL PEPTIDASE 2 (PTHR11010:SF107)	serine protease(PC00203)	DIPEPTIDYL PEPTIDASE 2 (PTHR11010:SF107)	serine protease(PC00203)	-0.1593	0.7197
Q9UJJ9	GNPTG	GNPTG							0.0942	0.6545
Q9ULV4	COR1C	CORO1C							0.4679	0.007
Q9UM22	EPDR1	EPDR1							0.2761	0.8105
Q9UNN8	EPCR	PROCR							-0.5534	0.0606
Q9UNW1	MINP1	MINPP1							-0.371	0.6974
Q9Y240	CLC11	CLEC11A							-0.1018	0.8366
Q9Y281	COF2	CFL2							-0.0218	0.8802
Q9Y2B0	CNPY2	CNPY2							0.081	0.8551
Q9Y2E5	MA2B2	MAN2B2							-0.2123	0.5716
Q9Y490	TLN1	TLN1							-0.5027	0.0501
Q9Y617	SERC	PSAT1							-0.2233	0.4773
Q9Y646	CBPQ	CPQ			CARBOXYPEPTIDASE Q (PTHR12053:SF3)	metalloprotease(PC00153)	CARBOXYPEPTIDASE Q (PTHR12053:SF3)	metalloprotease(PC00153)	-0.1327	0.6806
Q9Y696	CLIC4	CLIC4							-0.0162	0.9556
Q9Y6C2	EMIL1	EMILIN1							-0.0127	0.9584

## Sheet: PC00191
GeneID	Mapped		Panther family	Panther class
HUMAN|HGNC=5474|UniProtKB=P24593	P24593	Insulin-like growth factor-binding protein 5;IGFBP5;PTN002480115;orthologs	INSULIN-LIKE GROWTH FACTOR-BINDING PROTEIN 5 (PTHR11551:SF4)	protease inhibitor(PC00191)	Homo sapiens
HUMAN|HGNC=11821|UniProtKB=P16035	P16035	Metalloproteinase inhibitor 2;TIMP2;PTN002483751;orthologs	METALLOPROTEINASE INHIBITOR 2 (PTHR11844:SF24)	protease inhibitor(PC00191)	Homo sapiens
HUMAN|HGNC=620|UniProtKB=P05067	P05067	Amyloid-beta precursor protein;APP;PTN002508173;orthologs	AMYLOID-BETA PRECURSOR PROTEIN (PTHR23103:SF7)	protease inhibitor(PC00191)	Homo sapiens
HUMAN|HGNC=8950|UniProtKB=P35237	P35237	Serpin B6;SERPINB6;PTN002479215;orthologs	SERPIN B6 (PTHR11461:SF204)	protease inhibitor(PC00191)	Homo sapiens
HUMAN|HGNC=5471|UniProtKB=P18065	P18065	Insulin-like growth factor-binding protein 2;IGFBP2;PTN002480104;orthologs	INSULIN-LIKE GROWTH FACTOR-BINDING PROTEIN 2 (PTHR11551:SF5)	protease inhibitor(PC00191)	Homo sapiens
HUMAN|HGNC=8583|UniProtKB=P05121	P05121	Plasminogen activator inhibitor 1;SERPINE1;PTN002479188;orthologs	PLASMINOGEN ACTIVATOR INHIBITOR 1 (PTHR11461:SF49)	protease inhibitor(PC00191)	Homo sapiens
HUMAN|HGNC=8630|UniProtKB=P30086	P30086	Phosphatidylethanolamine-binding protein 1;PEBP1;PTN002478468;orthologs	PHOSPHATIDYLETHANOLAMINE-BINDING PROTEIN 1 (PTHR11362:SF109)	protease inhibitor(PC00191)	Homo sapiens
HUMAN|HGNC=1546|UniProtKB=P50454	P50454	Serpin H1;SERPINH1;PTN002479198;orthologs	SERPIN H1 (PTHR11461:SF27)	protease inhibitor(PC00191)	Homo sapiens
HUMAN|HGNC=3972|UniProtKB=Q12841	Q12841	Follistatin-related protein 1;FSTL1;PTN002475022;orthologs	FOLLISTATIN-RELATED PROTEIN 1 (PTHR10913:SF13)	protease inhibitor(PC00191)	Homo sapiens
HUMAN|HGNC=2475|UniProtKB=P01034	P01034	Cystatin-C;CST3;PTN002478795;orthologs	CYSTATIN-C (PTHR46186:SF10)	protease inhibitor(PC00191)	Homo sapiens
HUMAN|HGNC=5473|UniProtKB=P22692	P22692	Insulin-like growth factor-binding protein 4;IGFBP4;PTN002480114;orthologs	INSULIN-LIKE GROWTH FACTOR-BINDING PROTEIN 4 (PTHR11551:SF7)	protease inhibitor(PC00191)	Homo sapiens
HUMAN|HGNC=5472|UniProtKB=P17936	P17936	Insulin-like growth factor-binding protein 3;IGFBP3;PTN002480113;orthologs	INSULIN-LIKE GROWTH FACTOR-BINDING PROTEIN 3 (PTHR11551:SF3)	protease inhibitor(PC00191)	Homo sapiens
HUMAN|HGNC=7|UniProtKB=P01023	P01023	Alpha-2-macroglobulin;A2M;PTN002478759;orthologs	ALPHA-2-MACROGLOBULIN (PTHR11412:SF165)	protease inhibitor(PC00191)	Homo sapiens
HUMAN|HGNC=8824|UniProtKB=P36955	P36955	Pigment epithelium-derived factor;SERPINF1;PTN002479191;orthologs	PIGMENT EPITHELIUM-DERIVED FACTOR (PTHR11461:SF84)	protease inhibitor(PC00191)	Homo sapiens
HUMAN|HGNC=2482|UniProtKB=P04080	P04080	Cystatin-B;CSTB;PTN002478810;orthologs	CYSTATIN-B (PTHR11414:SF22)	protease inhibitor(PC00191)	Homo sapiens
HUMAN|HGNC=1318|UniProtKB=P01024	P01024	Complement C3;C3;PTN002478733;orthologs	COMPLEMENT C3 (PTHR11412:SF81)	protease inhibitor(PC00191)	Homo sapiens
HUMAN|HGNC=11820|UniProtKB=P01033	P01033	Metalloproteinase inhibitor 1;TIMP1;PTN002483750;orthologs	METALLOPROTEINASE INHIBITOR 1 (PTHR11844:SF20)	protease inhibitor(PC00191)	Homo sapiens
HUMAN|HGNC=21685|UniProtKB=Q6YHK3	Q6YHK3	CD109 antigen;CD109;PTN002478770;orthologs	CD109 ANTIGEN (PTHR11412:SF162)	protease inhibitor(PC00191)	Homo sapiens
HUMAN|HGNC=3971|UniProtKB=P19883	P19883	Follistatin;FST;PTN002475025;orthologs	FOLLISTATIN (PTHR10913:SF6)	protease inhibitor(PC00191)	Homo sapiens
HUMAN|HGNC=1228|UniProtKB=P05155	P05155	Plasma protease C1 inhibitor;SERPING1;PTN002479193;orthologs	PLASMA PROTEASE C1 INHIBITOR (PTHR11461:SF159)	protease inhibitor(PC00191)	Homo sapiens
HUMAN|HGNC=8951|UniProtKB=P07093	P07093	Glia-derived nexin;SERPINE2;PTN002479189;orthologs	GLIA-DERIVED NEXIN (PTHR11461:SF48)	protease inhibitor(PC00191)	Homo sapiens
HUMAN|HGNC=5475|UniProtKB=P24592	P24592	Insulin-like growth factor-binding protein 6;IGFBP6;PTN002480106;orthologs	INSULIN-LIKE GROWTH FACTOR-BINDING PROTEIN 6 (PTHR11551:SF14)	protease inhibitor(PC00191)	Homo sapiens
HUMAN|HGNC=598|UniProtKB=Q06481	Q06481	Amyloid beta precursor like protein 2;APLP2;PTN002508169;orthologs	AMYLOID BETA PRECURSOR LIKE PROTEIN 2 (PTHR23103:SF14)	protease inhibitor(PC00191)	Homo sapiens

## Sheet: PC00190
GeneID	Mapped		Panther family	Panther class
HUMAN|HGNC=9531|UniProtKB=P25787	P25787	Proteasome subunit alpha type-2;PSMA2;PTN002480825;orthologs	PROTEASOME SUBUNIT ALPHA TYPE-2 (PTHR11599:SF16)	protease(PC00190)	Homo sapiens
HUMAN|HGNC=2527|UniProtKB=P07858	P07858	Cathepsin B;CTSB;PTN002487953;orthologs	CATHEPSIN B (PTHR12411:SF895)	cysteine protease(PC00081)	Homo sapiens
HUMAN|HGNC=9472|UniProtKB=Q99538	Q99538	Legumain;LGMN;PTN002485656;orthologs	LEGUMAIN (PTHR12000:SF38)	cysteine protease(PC00081)	Homo sapiens
HUMAN|HGNC=2537|UniProtKB=P07711	P07711	Procathepsin L;CTSL;PTN002487968;orthologs	PROCATHEPSIN L (PTHR12411:SF902)	cysteine protease(PC00081)	Homo sapiens
HUMAN|HGNC=2771|UniProtKB=P00746	P00746	Complement factor D;CFD;PTN002537020;orthologs	COMPLEMENT FACTOR D (PTHR24271:SF54)	serine protease(PC00203)	Homo sapiens
HUMAN|HGNC=7900|UniProtKB=P55786	P55786	Puromycin-sensitive aminopeptidase;NPEPPS;PTN002479910;orthologs	PUROMYCIN-SENSITIVE AMINOPEPTIDASE-RELATED (PTHR11533:SF174)	metalloprotease(PC00153)	Homo sapiens
HUMAN|HGNC=29507|UniProtKB=Q9HB40	Q9HB40	Retinoid-inducible serine carboxypeptidase;SCPEP1;PTN002483245;orthologs	RETINOID-INDUCIBLE SERINE CARBOXYPEPTIDASE (PTHR11802:SF3)	serine protease(PC00203)	Homo sapiens
HUMAN|HGNC=12513|UniProtKB=P09936	P09936	Ubiquitin carboxyl-terminal hydrolase isozyme L1;UCHL1;PTN002471872;orthologs	UBIQUITIN CARBOXYL-TERMINAL HYDROLASE ISOZYME L1 (PTHR10589:SF19)	cysteine protease(PC00081)	Homo sapiens
HUMAN|HGNC=217|UniProtKB=Q9UHI8	Q9UHI8	A disintegrin and metalloproteinase with thrombospondin motifs 1;ADAMTS1;PTN002492500;orthologs	A DISINTEGRIN AND METALLOPROTEINASE WITH THROMBOSPONDIN MOTIFS 1 (PTHR13723:SF40)	metalloprotease(PC00153)	Homo sapiens
HUMAN|HGNC=9541|UniProtKB=P28070	P28070	Proteasome subunit beta type-4;PSMB4;PTN002480832;orthologs	PROTEASOME SUBUNIT BETA TYPE-4 (PTHR11599:SF5)	protease(PC00190)	Homo sapiens
HUMAN|HGNC=14632|UniProtKB=Q8N6G6	Q8N6G6	ADAMTS-like protein 1;ADAMTSL1;PTN002492519;orthologs	ADAMTS-LIKE PROTEIN 1 (PTHR13723:SF157)	metalloprotease(PC00153)	Homo sapiens
HUMAN|HGNC=16910|UniProtKB=Q9Y646	Q9Y646	Carboxypeptidase Q;CPQ;PTN002486043;orthologs	CARBOXYPEPTIDASE Q (PTHR12053:SF3)	metalloprotease(PC00153)	Homo sapiens
HUMAN|HGNC=9535|UniProtKB=P60900	P60900	Proteasome subunit alpha type-6;PSMA6;PTN002480828;orthologs	PROTEASOME SUBUNIT ALPHA TYPE-6 (PTHR11599:SF11)	protease(PC00190)	Homo sapiens
HUMAN|HGNC=9476|UniProtKB=Q92743	Q92743	Serine protease HTRA1;HTRA1;PTN002505786;orthologs	SERINE PROTEASE HTRA1 (PTHR22939:SF13)	serine protease(PC00203)	Homo sapiens
HUMAN|HGNC=7173|UniProtKB=P08254	P08254	Stromelysin-1;MMP3;PTN002468976;orthologs	STROMELYSIN-1 (PTHR10201:SF215)	metalloprotease(PC00153)	Homo sapiens
HUMAN|HGNC=9530|UniProtKB=P25786	P25786	Proteasome subunit alpha type-1;PSMA1;PTN002480808;orthologs	PROTEASOME SUBUNIT ALPHA TYPE-1 (PTHR11599:SF12)	protease(PC00190)	Homo sapiens
HUMAN|HGNC=20001|UniProtKB=Q8NBP7	Q8NBP7	Proprotein convertase subtilisin_kexin type 9;PCSK9;PTN002536498;orthologs	PROPROTEIN CONVERTASE SUBTILISIN_KEXIN TYPE 9 (PTHR43806:SF60)	serine protease(PC00203)	Homo sapiens
HUMAN|HGNC=9544|UniProtKB=Q99436	Q99436	Proteasome subunit beta type-7;PSMB7;PTN002480806;orthologs	PROTEASOME SUBUNIT BETA TYPE-7 (PTHR11599:SF42)	protease(PC00190)	Homo sapiens
HUMAN|HGNC=9251|UniProtKB=P10619	P10619	Lysosomal protective protein;CTSA;PTN002483266;orthologs	LYSOSOMAL PROTECTIVE PROTEIN (PTHR11802:SF497)	serine protease(PC00203)	Homo sapiens
HUMAN|HGNC=1247|UniProtKB=P09871	P09871	Complement C1s subcomponent;C1S;PTN002517723;orthologs	COMPLEMENT C1S SUBCOMPONENT (PTHR24255:SF18)	serine protease(PC00203)	Homo sapiens
HUMAN|HGNC=9543|UniProtKB=P28072	P28072	Proteasome subunit beta type-6;PSMB6;PTN002480800;orthologs	PROTEASOME SUBUNIT BETA TYPE-6 (PTHR11599:SF46)	protease(PC00190)	Homo sapiens
HUMAN|HGNC=735|UniProtKB=Q13510	Q13510	Acid ceramidase;ASAH1;PTN002523923;orthologs	ACID CERAMIDASE (PTHR28583:SF1)	cysteine protease(PC00081)	Homo sapiens
HUMAN|HGNC=1246|UniProtKB=P00736	P00736	Complement C1r subcomponent;C1R;PTN002555019;orthologs	COMPLEMENT C1R SUBCOMPONENT (PTHR24255:SF25)	serine protease(PC00203)	Homo sapiens
HUMAN|HGNC=23077|UniProtKB=Q96FW1	Q96FW1	Ubiquitin thioesterase OTUB1;OTUB1;PTN002490166;orthologs	UBIQUITIN THIOESTERASE OTUB1 (PTHR12931:SF19)	cysteine protease(PC00081)	Homo sapiens
HUMAN|HGNC=9532|UniProtKB=P25788	P25788	Proteasome subunit alpha type-3;PSMA3;PTN002480819;orthologs	PROTEASOME SUBUNIT ALPHA TYPE-3 (PTHR11599:SF10)	protease(PC00190)	Homo sapiens
HUMAN|HGNC=14892|UniProtKB=Q9UHL4	Q9UHL4	Dipeptidyl peptidase 2;DPP7;PTN002475695;orthologs	DIPEPTIDYL PEPTIDASE 2 (PTHR11010:SF107)	serine protease(PC00203)	Homo sapiens
HUMAN|HGNC=2547|UniProtKB=Q9UBR2	Q9UBR2	Cathepsin Z;CTSZ;PTN002488065;orthologs	CATHEPSIN Z (PTHR12411:SF929)	cysteine protease(PC00081)	Homo sapiens
HUMAN|HGNC=6901|UniProtKB=P48740	P48740	Mannan-binding lectin serine protease 1;MASP1;PTN002517734;orthologs	MANNAN-BINDING LECTIN SERINE PROTEASE 1 (PTHR24255:SF13)	serine protease(PC00203)	Homo sapiens
HUMAN|HGNC=7166|UniProtKB=P08253	P08253	72 kDa type IV collagenase;MMP2;PTN002468984;orthologs	72 KDA TYPE IV COLLAGENASE (PTHR10201:SF29)	metalloprotease(PC00153)	Homo sapiens
HUMAN|HGNC=9052|UniProtKB=P00749	P00749	Urokinase-type plasminogen activator;PLAU;PTN002517845;orthologs	UROKINASE-TYPE PLASMINOGEN ACTIVATOR (PTHR24264:SF38)	serine protease(PC00203)	Homo sapiens
HUMAN|HGNC=9536|UniProtKB=O14818	O14818	Proteasome subunit alpha type-7;PSMA7;PTN002480833;orthologs	PROTEASOME SUBUNIT ALPHA TYPE-7 (PTHR11599:SF40)	protease(PC00190)	Homo sapiens
HUMAN|HGNC=2531|UniProtKB=Q9UBX1	Q9UBX1	Cathepsin F;CTSF;PTN002488050;orthologs	CATHEPSIN F (PTHR12411:SF444)	cysteine protease(PC00081)	Homo sapiens
HUMAN|HGNC=4248|UniProtKB=Q92820	Q92820	Gamma-glutamyl hydrolase;GGH;PTN002477944;orthologs	GAMMA-GLUTAMYL HYDROLASE (PTHR11315:SF0)	cysteine protease(PC00081)	Homo sapiens
HUMAN|HGNC=9344|UniProtKB=P42785	P42785	Lysosomal Pro-X carboxypeptidase;PRCP;PTN002475696;orthologs	LYSOSOMAL PRO-X CARBOXYPEPTIDASE (PTHR11010:SF38)	serine protease(PC00203)	Homo sapiens
HUMAN|HGNC=3528|UniProtKB=P00742	P00742	Coagulation factor X;F10;PTN002542618;orthologs	COAGULATION FACTOR X (PTHR24278:SF28)	serine protease(PC00203)	Homo sapiens
HUMAN|HGNC=8840|UniProtKB=P12955	P12955	Xaa-Pro dipeptidase;PEPD;PTN002534871;orthologs	XAA-PRO DIPEPTIDASE (PTHR43226:SF1)	metalloprotease(PC00153)	Homo sapiens
HUMAN|HGNC=2536|UniProtKB=P43235	P43235	Cathepsin K;CTSK;PTN002487966;orthologs	CATHEPSIN K (PTHR12411:SF741)	cysteine protease(PC00081)	Homo sapiens
HUMAN|HGNC=500|UniProtKB=P15144	P15144	Aminopeptidase N;ANPEP;PTN002479881;orthologs	AMINOPEPTIDASE N (PTHR11533:SF172)	metalloprotease(PC00153)	Homo sapiens
HUMAN|HGNC=188|UniProtKB=O14672	O14672	Disintegrin and metalloproteinase domain-containing protein 10;ADAM10;PTN002484286;orthologs	DISINTEGRIN AND METALLOPROTEINASE DOMAIN-CONTAINING PROTEIN 10 (PTHR45702:SF4)	protease(PC00190)	Homo sapiens
HUMAN|HGNC=7155|UniProtKB=P03956	P03956	Interstitial collagenase;MMP1;PTN002469008;orthologs	INTERSTITIAL COLLAGENASE (PTHR10201:SF151)	metalloprotease(PC00153)	Homo sapiens
HUMAN|HGNC=216|UniProtKB=Q13443	Q13443	Disintegrin and metalloproteinase domain-containing protein 9;ADAM9;PTN002484345;orthologs	DISINTEGRIN AND METALLOPROTEINASE DOMAIN-CONTAINING PROTEIN 9 (PTHR11905:SF136)	metalloprotease(PC00153)	Homo sapiens
HUMAN|HGNC=9537|UniProtKB=P20618	P20618	Proteasome subunit beta type-1;PSMB1;PTN002480809;orthologs	PROTEASOME SUBUNIT BETA TYPE-1 (PTHR32194:SF2)	metalloprotease(PC00153)	Homo sapiens
HUMAN|HGNC=9534|UniProtKB=P28066	P28066	Proteasome subunit alpha type-5;PSMA5;PTN002480827;orthologs	PROTEASOME SUBUNIT ALPHA TYPE-5 (PTHR11599:SF14)	protease(PC00190)	Homo sapiens
HUMAN|HGNC=2073|UniProtKB=O14773	O14773	Tripeptidyl-peptidase 1;TPP1;PTN002494304;orthologs	TRIPEPTIDYL-PEPTIDASE 1 (PTHR14218:SF15)	serine protease(PC00203)	Homo sapiens
HUMAN|HGNC=9533|UniProtKB=P25789	P25789	Proteasome subunit alpha type-4;PSMA4;PTN002480796;orthologs	PROTEASOME SUBUNIT ALPHA TYPE-4 (PTHR11599:SF13)	protease(PC00190)	Homo sapiens
HUMAN|HGNC=2303|UniProtKB=P16870	P16870	Carboxypeptidase E;CPE;PTN002479815;orthologs	CARBOXYPEPTIDASE E (PTHR11532:SF92)	protease(PC00190)	Homo sapiens
HUMAN|HGNC=8738|UniProtKB=Q15113	Q15113	Procollagen C-endopeptidase enhancer 1;PCOLCE;PTN002545800;orthologs	PROCOLLAGEN C-ENDOPEPTIDASE ENHANCER 1 (PTHR24251:SF24)	serine protease(PC00203)	Homo sapiens
HUMAN|HGNC=2528|UniProtKB=P53634	P53634	Dipeptidyl peptidase 1;CTSC;PTN002488036;orthologs	DIPEPTIDYL PEPTIDASE 1 (PTHR12411:SF942)	cysteine protease(PC00081)	Homo sapiens
HUMAN|HGNC=2529|UniProtKB=P07339	P07339	Cathepsin D;CTSD;PTN002492008;orthologs	CATHEPSIN D (PTHR47966:SF42)	aspartic protease(PC00053)	Homo sapiens
