# Supplementary material for: Fibroblasts’ secretome from calcified and non-calcified dermis in Pseudoxanthoma elasticum differently contributes to elastin calcification
Source: Commun Biol. 2024 May 16;7:577. doi: 10.1038/s42003-024-06283-6 (PMC11099146; doi:10.1038/s42003-024-06283-6)
Supplement: Supplementary file 5 — Supplementary Data 3 [file 42003_2024_6283_MOESM5_ESM.xlsx]

## Sheet: SUP DATA 3
Supplementary Data 3. Protease and protease inhibitors identified in clinically unaffected (CUS) and clinically affected (CAS) skin classified using functional annotation integrated in PantherDB. Differentially expressed proteins are reported in bold. Log2 fold chanhge (FC) was calculated by dividing CAS value by CUS value.
Protein ID	Entry name	Gene name	PANTHER Family/subfamily	PANTHER Protein Class	log2 FC	adj p-value
O14773	TPP1	TPP1	TRIPEPTIDYL-PEPTIDASE 1 (PTHR14218:SF15)	serine protease(PC00203)	-0.2446	0.2172
P00736	C1R	C1R	COMPLEMENT C1R SUBCOMPONENT (PTHR24255:SF25)	serine protease(PC00203)	0.4586	0.0826
P00742	FA10	F10	COAGULATION FACTOR X (PTHR24278:SF28)	serine protease(PC00203)	0.1795	0.7298
P00746	CFAD	CFD	COMPLEMENT FACTOR D (PTHR24271:SF54)	serine protease(PC00203)	-0.0045	0.9973
P00749	UROK	PLAU	UROKINASE-TYPE PLASMINOGEN ACTIVATOR (PTHR24264:SF38)	serine protease(PC00203)	-0.2759	0.8802
P01033	TIMP1	TIMP1	METALLOPROTEINASE INHIBITOR 1 (PTHR11844:SF20)	protease inhibitor(PC00191)	-0.5889	0.0006
P01034	CYTC	CST3	CYSTATIN-C (PTHR46186:SF10)	protease inhibitor(PC00191)	-0.3556	0.2742
P03956	MMP1	MMP1	INTERSTITIAL COLLAGENASE (PTHR10201:SF151)	metalloprotease(PC00153)	1.0741	0.0068
P04080	CYTB	CSTB	CYSTATIN-B (PTHR11414:SF22)	protease inhibitor(PC00191)	0.1482	0.409
P05067	A4	APP	AMYLOID-BETA PRECURSOR PROTEIN (PTHR23103:SF7)	protease inhibitor(PC00191)	0.1793	0.409
P05121	PAI1	SERPINE1	PLASMINOGEN ACTIVATOR INHIBITOR 1 (PTHR11461:SF49)	protease inhibitor(PC00191)	-0.7031	0.0782
P05155	IC1	SERPING1	PLASMA PROTEASE C1 INHIBITOR (PTHR11461:SF159)	protease inhibitor(PC00191)	-0.1865	0.6813
P07093	GDN	SERPINE2	GLIA-DERIVED NEXIN (PTHR11461:SF48)	protease inhibitor(PC00191)	-0.3774	0.3974
P07339	CATD	CTSD	CATHEPSIN D (PTHR47966:SF42)	aspartic protease(PC00053)	-0.261	0.2581
P07711	CATL1	CTSL	PROCATHEPSIN L (PTHR12411:SF902)	cysteine protease(PC00081)	-0.0805	0.622
P07858	CATB	CTSB	CATHEPSIN B (PTHR12411:SF895)	cysteine protease(PC00081)	0.2846	0.2627
P08253	MMP2	MMP2	72 KDA TYPE IV COLLAGENASE (PTHR10201:SF29)	metalloprotease(PC00153)	0.0403	0.8971
P08254	MMP3	MMP3	STROMELYSIN-1 (PTHR10201:SF215)	metalloprotease(PC00153)	1.2413	0.049
P09871	C1S	C1S	COMPLEMENT C1S SUBCOMPONENT (PTHR24255:SF18)	serine protease(PC00203)	0.3095	0.2581
P09936	UCHL1	UCHL1	UBIQUITIN CARBOXYL-TERMINAL HYDROLASE ISOZYME L1 (PTHR10589:SF19)	cysteine protease(PC00081)	-0.102	0.8453
P10619	PPGB	CTSA	LYSOSOMAL PROTECTIVE PROTEIN (PTHR11802:SF497)	serine protease(PC00203)	-0.3571	0.0186
P12955	PEPD	PEPD	XAA-PRO DIPEPTIDASE (PTHR43226:SF1)	metalloprotease(PC00153)	0.1096	0.3974
P15144	AMPN	ANPEP	AMINOPEPTIDASE N (PTHR11533:SF172)	metalloprotease(PC00153)	-0.1226	0.6261
P16035	TIMP2	TIMP2	METALLOPROTEINASE INHIBITOR 2 (PTHR11844:SF24)	protease inhibitor(PC00191)	-0.1975	0.7572
P17936	IBP3	IGFBP3	INSULIN-LIKE GROWTH FACTOR-BINDING PROTEIN 3 (PTHR11551:SF3)	protease inhibitor(PC00191)	-0.1707	0.3622
P18065	IBP2	IGFBP2	INSULIN-LIKE GROWTH FACTOR-BINDING PROTEIN 2 (PTHR11551:SF5)	protease inhibitor(PC00191)	-0.0397	0.9509
P19883	FST	FST	FOLLISTATIN (PTHR10913:SF6)	protease inhibitor(PC00191)	0.4117	0.141
P20618	PSB1	PSMB1	PROTEASOME SUBUNIT BETA TYPE-1 (PTHR32194:SF2)	metalloprotease(PC00153)	0.1874	0.6073
P22692	IBP4	IGFBP4	INSULIN-LIKE GROWTH FACTOR-BINDING PROTEIN 4 (PTHR11551:SF7)	protease inhibitor(PC00191)	0.0276	0.8662
P24592	IBP6	IGFBP6	INSULIN-LIKE GROWTH FACTOR-BINDING PROTEIN 6 (PTHR11551:SF14)	protease inhibitor(PC00191)	-0.4415	0.0782
P24593	IBP5	IGFBP5	INSULIN-LIKE GROWTH FACTOR-BINDING PROTEIN 5 (PTHR11551:SF4)	protease inhibitor(PC00191)	0.369	0.8318
P30086	PEBP1	PEBP1	PHOSPHATIDYLETHANOLAMINE-BINDING PROTEIN 1 (PTHR11362:SF109)	protease inhibitor(PC00191)	0.1463	0.4336
P35237	SPB6	SERPINB6	SERPIN B6 (PTHR11461:SF204)	protease inhibitor(PC00191)	-0.423	0.0344
P36955	PEDF	SERPINF1	PIGMENT EPITHELIUM-DERIVED FACTOR (PTHR11461:SF84)	protease inhibitor(PC00191)	-0.0268	0.9659
P42785	PCP	PRCP	LYSOSOMAL PRO-X CARBOXYPEPTIDASE (PTHR11010:SF38)	serine protease(PC00203)	-0.5202	0.599
P43235	CATK	CTSK	CATHEPSIN K (PTHR12411:SF741)	cysteine protease(PC00081)	0.0722	0.8725
P48740	MASP1	MASP1	MANNAN-BINDING LECTIN SERINE PROTEASE 1 (PTHR24255:SF13)	serine protease(PC00203)	0.0088	0.9827
P50454	SERPH	SERPINH1	SERPIN H1 (PTHR11461:SF27)	protease inhibitor(PC00191)	-0.1834	0.4137
P53634	CATC	CTSC	DIPEPTIDYL PEPTIDASE 1 (PTHR12411:SF942)	cysteine protease(PC00081)	1.1516	0.0164
P55786	PSA	NPEPPS	PUROMYCIN-SENSITIVE AMINOPEPTIDASE-RELATED (PTHR11533:SF174)	metalloprotease(PC00153)	0.4074	0.1474
Q06481	APLP2	APLP2	AMYLOID BETA PRECURSOR LIKE PROTEIN 2 (PTHR23103:SF14)	protease inhibitor(PC00191)	-0.2563	0.181
Q12841	FSTL1	FSTL1	FOLLISTATIN-RELATED PROTEIN 1 (PTHR10913:SF13)	protease inhibitor(PC00191)	-0.2098	0.0299
Q13443	ADAM9	ADAM9	DISINTEGRIN AND METALLOPROTEINASE DOMAIN-CONTAINING PROTEIN 9 (PTHR11905:SF136)	metalloprotease(PC00153)	-0.2415	0.3515
Q13510	ASAH1	ASAH1	ACID CERAMIDASE (PTHR28583:SF1)	cysteine protease(PC00081)	-0.1011	0.8325
Q15113	PCOC1	PCOLCE	PROCOLLAGEN C-ENDOPEPTIDASE ENHANCER 1 (PTHR24251:SF24)	serine protease(PC00203)	0.4331	0.0521
Q6YHK3	CD109	CD109	CD109 ANTIGEN (PTHR11412:SF162)	protease inhibitor(PC00191)	0.1179	0.7067
Q8N6G6	ATL1	ADAMTSL1	ADAMTS-LIKE PROTEIN 1 (PTHR13723:SF157)	metalloprotease(PC00153)	-0.6781	0.0001
Q8NBP7	PCSK9	PCSK9	PROPROTEIN CONVERTASE SUBTILISIN_KEXIN TYPE 9 (PTHR43806:SF60)	serine protease(PC00203)	-0.7332	0.0001
Q92743	HTRA1	HTRA1	SERINE PROTEASE HTRA1 (PTHR22939:SF13)	serine protease(PC00203)	-0.0864	0.6932
Q92820	GGH	GGH	GAMMA-GLUTAMYL HYDROLASE (PTHR11315:SF0)	cysteine protease(PC00081)	-0.2105	0.5597
Q96FW1	OTUB1	OTUB1	UBIQUITIN THIOESTERASE OTUB1 (PTHR12931:SF19)	cysteine protease(PC00081)	0.0282	0.8955
Q99538	LGMN	LGMN	LEGUMAIN (PTHR12000:SF38)	cysteine protease(PC00081)	-0.5511	0.0066
Q9HB40	RISC	SCPEP1	RETINOID-INDUCIBLE SERINE CARBOXYPEPTIDASE (PTHR11802:SF3)	serine protease(PC00203)	0.0468	0.8734
Q9UBR2	CATZ	CTSZ	CATHEPSIN Z (PTHR12411:SF929)	cysteine protease(PC00081)	0.1093	0.8725
Q9UBX1	CATF	CTSF	CATHEPSIN F (PTHR12411:SF444)	cysteine protease(PC00081)	0.1308	0.7701
Q9UHI8	ATS1	ADAMTS1	A DISINTEGRIN AND METALLOPROTEINASE WITH THROMBOSPONDIN MOTIFS 1 (PTHR13723:SF40)	metalloprotease(PC00153)	0.0951	0.8341
Q9UHL4	DPP2	DPP7	DIPEPTIDYL PEPTIDASE 2 (PTHR11010:SF107)	serine protease(PC00203)	-0.1593	0.7197
Q9Y646	CBPQ	CPQ	CARBOXYPEPTIDASE Q (PTHR12053:SF3)	metalloprotease(PC00153)	-0.1327	0.6806

## Sheet: Normalized_XIC
Entry name	DEPS	15CUS	46CUS	53CUS	15CAS	46CAS	53CAS				Entry name	ATL1	FETA	MA2A1	ARSB	ASHWN	PEA15	PGBM	B4GT1	CBPE	CAVN1	CO5A3	COL12	CO3	PGS2	DERM	DET1	DPYL2	DPYL3	CATC	FGL2	FMOD	FLNA	FLNC	LEG3	PYGL	ROA1	HNRPK	HMGB1	HMGB2	IBP7	MMP1	MFGM	LMNB1	LMNB2	LAMA4	LAMB1	MXRA5	TIMP1
ATL1	#REF!	37634000000	36104750000	45922000000	28692500000	22092666667	23461500000				15CUS	37634000000	170788000000	4075350000	10199500000	2720175000	9383175000	40050250000	18089000000	16892750000	5279325000	41960750000	11091000000	10547600000	275448000000	28113000000	551135000000	8322875000	3547700000	18988750000	1882350000	8630375000	9098850000	2356150000	3817750000	2261075000	3966750000	1399630000	3749700000	1387850000	50542500000	42538500000	2938850000	894875000	1148750000	1200250000	2782975000	2214425000	393273000000
FETA	#REF!	170788000000	138065000000	211893000000	129058000000	90363000000	117880000000				46CUS	36104750000	138065000000	6736675000	5207750000	4523350000	11540500000	35056500000	13935750000	3124025000	4893775000	30964500000	10555250000	18687250000	386748000000	14690000000	379695000000	4462875000	2387525000	10639675000	8060375000	9020300000	5552500000	3331175000	5749025000	903405000	4687625000	2554900000	4386475000	1923000000	30800250000	19069250000	6845625000	744465000	428590000	4827025000	3951800000	2314325000	455688000000
MA2A1	#REF!	4075350000	6736675000	5352400000	4610675000	3812033333	2312650000				53CUS	45922000000	211893000000	5352400000	12039250000	5964300000	9532300000	27585000000	24001750000	13733000000	2126050000	44024000000	7286550000	13303250000	101833000000	31583750000	506498000000	7311500000	2725000000	4201250000	3141250000	16045000000	8270775000	1720825000	3008850000	1060825000	5295825000	2239575000	6594450000	2198075000	83472750000	14333750000	7689350000	1518850000	1437250000	1672975000	2847900000	1539850000	384708000000
ARSB	#REF!	10199500000	5207750000	12039250000	8538950000	3703666667	4520700000				15CAS	28692500000	129058000000	4610675000	8538950000	959777500	5662300000	25590000000	13562250000	4674075000	6139600000	24240250000	10438975000	8274475000	460640000000	29221750000	338048000000	8545275000	4089775000	22794000000	1468625000	8526225000	9255700000	3235525000	4045200000	3147350000	5524200000	2929600000	5525475000	2175950000	42884500000	57978250000	2229475000	1370025000	1487475000	3873300000	5745925000	3679975000	353418000000
ASHWN	#REF!	2720175000	4523350000	5964300000	959777500	946620000	2511475000				46CAS	22092666667	90363000000	3812033333	3703666667	946620000	10234933333	26341333333	13560666667	6181800000	4431166667	22931000000	3274266667	8736466667	271423000000	29882666667	251543000000	8979800000	3587266667	12017666667	1023286667	8547833333	9331033333	5032000000	6938766667	1638066667	5355633333	3834100000	7050733333	2569100000	35313333333	25920666667	6912833333	1130350000	9.99767e+08	6352500000	4950200000	2486300000	288177000000
PEA15	#REF!	9383175000	11540500000	9532300000	5662300000	10234933333	5775100000				53CAS	23461500000	117880000000	2312650000	4520700000	2511475000	5775100000	16931000000	9360800000	1604650000	10483350000	24518500000	5212325000	7274500000	571770000000	58333250000	300055000000	16300750000	7350100000	29498750000	1397650000	4922250000	16481500000	4255500000	8844475000	4555900000	11235000000	7020675000	16475000000	6503000000	24469250000	61925000000	1504900000	5310625000	3902000000	3541825000	4290950000	6327125000	201723000000
PGBM	#REF!	40050250000	35056500000	27585000000	25590000000	26341333333	16931000000
B4GT1	#REF!	18089000000	13935750000	24001750000	13562250000	13560666667	9360800000
CBPE	#REF!	16892750000	3124025000	13733000000	4674075000	6181800000	1604650000
CAVN1	#REF!	5279325000	4893775000	2126050000	6139600000	4431166667	10483350000
CO5A3	#REF!	41960750000	30964500000	44024000000	24240250000	22931000000	24518500000
COL12	#REF!	11091000000	10555250000	7286550000	10438975000	3274266667	5212325000
CO3	#REF!	10547600000	18687250000	13303250000	8274475000	8736466667	7274500000
PGS2	#REF!	275448000000	386748000000	101833000000	460640000000	271423000000	571770000000
DERM	#REF!	28113000000	14690000000	31583750000	29221750000	29882666667	58333250000
DET1	#REF!	551135000000	379695000000	506498000000	338048000000	251543000000	300055000000
DPYL2	#REF!	8322875000	4462875000	7311500000	8545275000	8979800000	16300750000
DPYL3	#REF!	3547700000	2387525000	2725000000	4089775000	3587266667	7350100000
CATC	#REF!	18988750000	10639675000	4201250000	22794000000	12017666667	29498750000
FGL2	#REF!	1882350000	8060375000	3141250000	1468625000	1023286667	1397650000
FMOD	#REF!	8630375000	9020300000	16045000000	8526225000	8547833333	4922250000
FLNA	#REF!	9098850000	5552500000	8270775000	9255700000	9331033333	16481500000
FLNC	#REF!	2356150000	3331175000	1720825000	3235525000	5032000000	4255500000
LEG3	#REF!	3817750000	5749025000	3008850000	4045200000	6938766667	8844475000
PYGL	#REF!	2261075000	903405000	1060825000	3147350000	1638066667	4555900000
ROA1	#REF!	3966750000	4687625000	5295825000	5524200000	5355633333	11235000000
HNRPK	#REF!	1399630000	2554900000	2239575000	2929600000	3834100000	7020675000
HMGB1	#REF!	3749700000	4386475000	6594450000	5525475000	7050733333	16475000000
HMGB2	#REF!	1387850000	1923000000	2198075000	2175950000	2569100000	6503000000
IBP7	#REF!	50542500000	30800250000	83472750000	42884500000	35313333333	24469250000
MMP1	#REF!	42538500000	19069250000	14333750000	57978250000	25920666667	61925000000
MFGM	#REF!	2938850000	6845625000	7689350000	2229475000	6912833333	1504900000
LMNB1	#REF!	894875000	744465000	1518850000	1370025000	1130350000	5310625000
LMNB2	#REF!	1148750000	428590000	1437250000	1487475000	9.99767e+08	3902000000
LAMA4	#REF!	1200250000	4827025000	1672975000	3873300000	6352500000	3541825000
LAMB1	#REF!	2782975000	3951800000	2847900000	5745925000	4950200000	4290950000
MXRA5	#REF!	2214425000	2314325000	1539850000	3679975000	2486300000	6327125000
TIMP1	#REF!	393273000000	455688000000	384708000000	353418000000	288177000000	201723000000
MFAP4	#REF!	13649500000	7655525000	12677500000	17529250000	15946333333	16260250000
MFAP5	#REF!	12561000000	31947000000	45915250000	10311600000	15698666667	5522775000
MYH9	#REF!	4760925000	2220800000	3631800000	6407425000	3223700000	9150850000
PI16	#REF!	1642283333	35290000000	64157250000	931422500	3268800000	1443350000
PRDX5	#REF!	3022950000	4228775000	4600950000	4187075000	5386066667	8149125000
LMNA	#REF!	12312000000	6795100000	12566500000	16074250000	10615933333	40115000000
PCSK9	#REF!	14534000000	22785750000	17102250000	9868525000	10428333333	11889500000
CREG1	#REF!	21507500000	15585750000	24333250000	15930250000	13536000000	9930750000
AXA2L	#REF!	1647350000	5740925000	2246100000	1056587500	2420976667	1346425000
IQGA1	#REF!	1963650000	2132025000	1472325000	2323575000	2899266667	4207900000
SIAE	#REF!	6977000000	11490850000	22668225000	6887050000	4742133333	3901275000
STIM1	#REF!	100506000000	63772250000	90615000000	59993750000	43954666667	52129250000
MMP3	#REF!	2486750000	807577500	927460000	5713550000	760430000	4056300000
[truncated: 13 more columns]

## Sheet: Foglio3
	New	Old
Identified	539*	612
Quantified	491*	405
unclassified proteins	12
DEPS	55*	35		*bisogna eliminare eventuali proteine contaminanti e.s. Albumin
Upregulated	29
Downregulated	26

## Sheet: Foglio2
Protein ID	Entry name	Gene name	PANTHER Family/subfamily	PANTHER Protein Class	PANTHER Family/subfamily	PANTHER Protein Class	PANTHER Family/subfamily	PANTHER Protein Class	log2 FC	adj p-value
A6NMY6	AXA2L	ANXA2P2							-0.9929	0.043
O00115	DNS2A	DNASE2							-0.2398	0.2872
O00299	CLIC1	CLIC1							-0.4721	0.0701
O00300	TR11B	TNFRSF11B							0.3373	0.7189
O00391	QSOX1	QSOX1							0.0402	0.9177
O00410	IPO5	IPO5							0.0487	0.878
O00462	MANBA	MANBA							-0.3694	0.202
O00469	PLOD2	PLOD2							-1.3801	0.2075
O00584	RNT2	RNASET2							-0.07	0.8725
O00622	CCN1	CCN1							0.3079	0.765
O00754	MA2B1	MAN2B1							-0.0343	0.8802
O14498	ISLR	ISLR							-0.3065	0.414
O14672	ADA10	ADAM10			DISINTEGRIN AND METALLOPROTEINASE DOMAIN-CONTAINING PROTEIN 10 (PTHR45702:SF4)	protease(PC00190)	DISINTEGRIN AND METALLOPROTEINASE DOMAIN-CONTAINING PROTEIN 10 (PTHR45702:SF4)	protease(PC00190)	-0.2984	0.1277
O14773	TPP1	TPP1			TRIPEPTIDYL-PEPTIDASE 1 (PTHR14218:SF15)	serine protease(PC00203)	TRIPEPTIDYL-PEPTIDASE 1 (PTHR14218:SF15)	serine protease(PC00203)	-0.2446	0.2172
O14786	NRP1	NRP1							0.2388	0.3656
O14818	PSA7	PSMA7			PROTEASOME SUBUNIT ALPHA TYPE-7 (PTHR11599:SF40)	protease(PC00190)	PROTEASOME SUBUNIT ALPHA TYPE-7 (PTHR11599:SF40)	protease(PC00190)	0.058	0.8105
O14950	ML12B	MYL12B							-0.1824	0.1448
O15143	ARC1B	ARPC1B							-0.0026	0.9919
O15144	ARPC2	ARPC2							0.1144	0.599
O15145	ARPC3	ARPC3							0.0639	0.8725
O43399	TPD54	TPD52L2							-0.1129	0.7189
O43493	TGON2	TGOLN2							-0.5207	0.043
O43505	B4GA1	B4GAT1							-0.2225	0.414
O43707	ACTN4	ACTN4							0.3218	0.0929
O43852	CALU	CALU							-0.2874	0.2214
O60506	HNRPQ	SYNCRIP							0.2303	0.6545
O60568	PLOD3	PLOD3							0.1576	0.6926
O60664	PLIN3	PLIN3							0.3188	0.1873
O60814	H2B1K	H2BC12							0.9587	0.0647
O60888	CUTA	CUTA							-0.0909	0.8097
O75083	WDR1	WDR1							0.0493	0.8342
O75347	TBCA	TBCA							0.0644	0.8273
O75368	SH3L1	SH3BGRL							0.1085	0.5897
O75369	FLNB	FLNB							0.4315	0.1897
O75503	CLN5	CLN5							-0.355	0.0007
O75629	CREG1	CREG1							-0.6483	0.0007
O75746	CMC1	SLC25A12							-0.0465	0.8725
O75874	IDHC	IDH1							0.2468	0.4446
O75882	ATRN	ATRN							-0.5003	0.0009
O76061	STC2	STC2							0.3708	0.4106
O76076	CCN5	CCN5							-0.8829	0.1832
O94760	DDAH1	DDAH1							0.4841	0.202
O94907	DKK1	DKK1							0.1632	0.8231
O94985	CSTN1	CLSTN1							-0.4341	0.0691
O95302	FKBP9	FKBP9							0.1687	0.2858
O95336	6PGL	PGLS							0.1886	0.4491
O95425	SVIL	SVIL							0.8004	0.5529
O95965	ITGBL	ITGBL1							-0.8541	0.0562
P00325	ADH1B	ADH1B							-0.1009	0.8725
P00338	LDHA	LDHA							0.0105	0.9639
P00441	SODC	SOD1							0.1161	0.3831
P00558	PGK1	PGK1							0.19	0.4578
P00736	C1R	C1R			COMPLEMENT C1R SUBCOMPONENT (PTHR24255:SF25)	serine protease(PC00203)	COMPLEMENT C1R SUBCOMPONENT (PTHR24255:SF25)	serine protease(PC00203)	0.4586	0.0826
P00742	FA10	F10			COAGULATION FACTOR X (PTHR24278:SF28)	serine protease(PC00203)	COAGULATION FACTOR X (PTHR24278:SF28)	serine protease(PC00203)	0.1795	0.7298
P00746	CFAD	CFD			COMPLEMENT FACTOR D (PTHR24271:SF54)	serine protease(PC00203)	COMPLEMENT FACTOR D (PTHR24271:SF54)	serine protease(PC00203)	-0.0045	0.9973
P00749	UROK	PLAU			UROKINASE-TYPE PLASMINOGEN ACTIVATOR (PTHR24264:SF38)	serine protease(PC00203)	UROKINASE-TYPE PLASMINOGEN ACTIVATOR (PTHR24264:SF38)	serine protease(PC00203)	-0.2759	0.8802
P00751	CFAB	CFB							-0.1262	0.6964
P00966	ASSY	ASS1							0.3008	0.4215
P01023	A2MG	A2M	ALPHA-2-MACROGLOBULIN (PTHR11412:SF165)	protease inhibitor(PC00191)			ALPHA-2-MACROGLOBULIN (PTHR11412:SF165)	protease inhibitor(PC00191)	-0.6032	0.0001
P01024	CO3	C3	COMPLEMENT C3 (PTHR11412:SF81)	protease inhibitor(PC00191)			COMPLEMENT C3 (PTHR11412:SF81)	protease inhibitor(PC00191)	-0.7835	0.0001
P01033	TIMP1	TIMP1	METALLOPROTEINASE INHIBITOR 1 (PTHR11844:SF20)	protease inhibitor(PC00191)			METALLOPROTEINASE INHIBITOR 1 (PTHR11844:SF20)	protease inhibitor(PC00191)	-0.5889	0.0006
P01034	CYTC	CST3	CYSTATIN-C (PTHR46186:SF10)	protease inhibitor(PC00191)			CYSTATIN-C (PTHR46186:SF10)	protease inhibitor(PC00191)	-0.3556	0.2742
P01130	LDLR	LDLR							-0.5157	0.043
P02452	CO1A1	COL1A1							-0.3179	0.3831
P02461	CO3A1	COL3A1							-0.3129	0.6481
P02545	LMNA	LMNA							0.9852	0.0177
P02751	FINC	FN1							-0.3646	0.1893
P02768	ALBU	ALB							-0.5992	0.0003
P02771	FETA	AFP							-0.5957	0.0005
P03956	MMP1	MMP1			INTERSTITIAL COLLAGENASE (PTHR10201:SF151)	metalloprotease(PC00153)	INTERSTITIAL COLLAGENASE (PTHR10201:SF151)	metalloprotease(PC00153)	1.0741	0.0068
P04062	GLCM	GBA1							-0.157	0.6576
P04066	FUCO	FUCA1							-0.1659	0.8725
P04075	ALDOA	ALDOA							-0.0414	0.8725
P04080	CYTB	CSTB	CYSTATIN-B (PTHR11414:SF22)	protease inhibitor(PC00191)			CYSTATIN-B (PTHR11414:SF22)	protease inhibitor(PC00191)	0.1482	0.409
P04114	APOB	APOB							-0.8374	0.0007
P04156	PRIO	PRNP							0.2011	0.6234
P04216	THY1	THY1							-0.552	0.0006
P04406	G3P	GAPDH							0.222	0.3656
P04439	HLAA	HLA-A							0.1738	0.0465
P04792	HSPB1	HSPB1							-0.1953	0.1991
P05067	A4	APP	AMYLOID-BETA PRECURSOR PROTEIN (PTHR23103:SF7)	protease inhibitor(PC00191)			AMYLOID-BETA PRECURSOR PROTEIN (PTHR23103:SF7)	protease inhibitor(PC00191)	0.1793	0.409
P05090	APOD	APOD							-0.2616	0.202
P05121	PAI1	SERPINE1	PLASMINOGEN ACTIVATOR INHIBITOR 1 (PTHR11461:SF49)	protease inhibitor(PC00191)			PLASMINOGEN ACTIVATOR INHIBITOR 1 (PTHR11461:SF49)	protease inhibitor(PC00191)	-0.7031	0.0782
P05155	IC1	SERPING1	PLASMA PROTEASE C1 INHIBITOR (PTHR11461:SF159)	protease inhibitor(PC00191)			PLASMA PROTEASE C1 INHIBITOR (PTHR11461:SF159)	protease inhibitor(PC00191)	-0.1865	0.6813
P05386	RLA1	RPLP1							-0.0002	0.9989
P05387	RLA2	RPLP2							0.0468	0.8662
P05388	RLA0	RPLP0							0.1057	0.6788
P05452	TETN	CLEC3B							0.6932	0.1873
P05997	CO5A2	COL5A2							-0.616	0.3871
P06396	GELS	GSN							-0.2645	0.0301
P06454	PTMA	PTMA							-0.3283	0.124
P06703	S10A6	S100A6							0.0505	0.8097
P06733	ENOA	ENO1							0.1201	0.6576
P06737	PYGL	PYGL							1.2194	0.0014
P06744	G6PI	GPI							-0.0842	0.7761
P06748	NPM	NPM1							0.2285	0.4215
P06753	TPM3	TPM3							-0.1131	0.3271
P06865	HEXA	HEXA							-0.2632	0.0531
P07093	GDN	SERPINE2	GLIA-DERIVED NEXIN (PTHR11461:SF48)	protease inhibitor(PC00191)			GLIA-DERIVED NEXIN (PTHR11461:SF48)	protease inhibitor(PC00191)	-0.3774	0.3974
P07108	ACBP	DBI							0.0465	0.8318
P07195	LDHB	LDHB							-0.0227	0.9165
P07225	PROS	PROS1							-0.3353	0.356
P07237	PDIA1	P4HB							-0.2662	0.0661
P07339	CATD	CTSD			CATHEPSIN D (PTHR47966:SF42)	aspartic protease(PC00053)	CATHEPSIN D (PTHR47966:SF42)	aspartic protease(PC00053)	-0.261	0.2581
P07437	TBB5	TUBB							-0.5416	0.2601
P07585	PGS2	DCN							0.9619	0.0243
P07602	SAP	PSAP							-0.1093	0.552
P07686	HEXB	HEXB							-0.0379	0.8734
P07711	CATL1	CTSL			PROCATHEPSIN L (PTHR12411:SF902)	cysteine protease(PC00081)	PROCATHEPSIN L (PTHR12411:SF902)	cysteine protease(PC00081)	-0.0805	0.622
P07737	PROF1	PFN1							-0.0365	0.8662
P07858	CATB	CTSB			CATHEPSIN B (PTHR12411:SF895)	cysteine protease(PC00081)	CATHEPSIN B (PTHR12411:SF895)	cysteine protease(PC00081)	0.2846	0.2627
P07900	HS90A	HSP90AA1							0.2308	0.3925
P07942	LAMB1	LAMB1							0.6561	0.0001
P07951	TPM2	TPM2							-0.4805	0.0088
P07996	TSP1	THBS1							-0.1348	0.5024
P08123	CO1A2	COL1A2							-0.3295	0.548
P08238	HS90B	HSP90AB1							0.1128	0.6545
P08253	MMP2	MMP2			72 KDA TYPE IV COLLAGENASE (PTHR10201:SF29)	metalloprotease(PC00153)	72 KDA TYPE IV COLLAGENASE (PTHR10201:SF29)	metalloprotease(PC00153)	0.0403	0.8971
P08254	MMP3	MMP3			STROMELYSIN-1 (PTHR10201:SF215)	metalloprotease(PC00153)	STROMELYSIN-1 (PTHR10201:SF215)	metalloprotease(PC00153)	1.2413	0.049
P08294	SODE	SOD3							-0.2998	0.7915
P08476	INHBA	INHBA							-0.463	0.4491
P08670	VIME	VIM							0.5412	0.0552
P08F94	PKHD1	PKHD1							-0.5234	0.0006
P09211	GSTP1	GSTP1							0.1917	0.3106
P09382	LEG1	LGALS1							0.0689	0.7597
P09429	HMGB1	HMGB1							0.901	0.0299
P09486	SPRC	SPARC							-0.646	0.0782
P09493	TPM1	TPM1							-0.4219	0.0521
P09603	CSF1	CSF1							-0.1087	0.765
P09651	ROA1	HNRNPA1							0.6193	0.0089
P09871	C1S	C1S			COMPLEMENT C1S SUBCOMPONENT (PTHR24255:SF18)	serine protease(PC00203)	COMPLEMENT C1S SUBCOMPONENT (PTHR24255:SF18)	serine protease(PC00203)	0.3095	0.2581
P09936	UCHL1	UCHL1			UBIQUITIN CARBOXYL-TERMINAL HYDROLASE ISOZYME L1 (PTHR10589:SF19)	cysteine protease(PC00081)	UBIQUITIN CARBOXYL-TERMINAL HYDROLASE ISOZYME L1 (PTHR10589:SF19)	cysteine protease(PC00081)	-0.102	0.8453
P0CG47	UBB	UBB							0.0766	0.6952
P0DMV8	HS71A	HSPA1A							-0.1214	0.3792
P0DP23	CALM1	CALM1							-0.0185	0.8802
P10253	LYAG	GAA							-0.5585	0.0164
P10599	THIO	TXN							0.0595	0.7559
P10619	PPGB	CTSA			LYSOSOMAL PROTECTIVE PROTEIN (PTHR11802:SF497)	serine protease(PC00203)	LYSOSOMAL PROTECTIVE PROTEIN (PTHR11802:SF497)	serine protease(PC00203)	-0.3571	0.0186
P10909	CLUS	CLU							-0.9653	0.2872
P11021	BIP	HSPA5							-0.1498	0.202
P11047	LAMC1	LAMC1							0.4166	0.1007
P11142	HSP7C	HSPA8							0.0981	0.7154
P11766	ADHX	ADH5							0.3139	0.1873
P12107	COBA1	COL11A1							-0.3629	0.0552
P12109	CO6A1	COL6A1							0.1559	0.7572
P12110	CO6A2	COL6A2							-0.1393	0.8156
P12111	CO6A3	COL6A3							0.4329	0.141
P12277	KCRB	CKB							0.1278	0.8037
P12814	ACTN1	ACTN1							0.0894	0.6481
P12955	PEPD	PEPD			XAA-PRO DIPEPTIDASE (PTHR43226:SF1)	metalloprotease(PC00153)	XAA-PRO DIPEPTIDASE (PTHR43226:SF1)	metalloprotease(PC00153)	0.1096	0.3974
P13489	RINI	RNH1							0.0314	0.8725
P13611	CSPG2	VCAN							-0.4	0.2075
P13639	EF2	EEF2							0.0796	0.7772
P13667	PDIA4	PDIA4							-0.0413	0.8734
P13693	TCTP	TPT1							-0.0886	0.7498
P13797	PLST	PLS3							-0.2477	0.3144
P13987	CD59	CD59							-0.2964	0.0646
P14174	MIF	MIF							-0.0172	0.9548
P14314	GLU2B	PRKCSH							-0.1473	0.2174
P14324	FPPS	FDPS							-0.0412	0.9017
P14543	NID1	NID1							0.2958	0.3871
P14618	KPYM	PKM							0.4636	0.0098
P14625	ENPL	HSP90B1							-0.23	0.2246
P15121	ALDR	AKR1B1							0.4353	0.409
P15144	AMPN	ANPEP			AMINOPEPTIDASE N (PTHR11533:SF172)	metalloprotease(PC00153)	AMINOPEPTIDASE N (PTHR11533:SF172)	metalloprotease(PC00153)	-0.1226	0.6261
P15289	ARSA	ARSA							-0.1517	0.6219
P15291	B4GT1	B4GALT1							-0.6197	0.0018
P15311	EZRI	EZR							-0.0682	0.7067
P15531	NDKA	NME1							0.2231	0.2943
P15586	GNS	GNS							-0.2489	0.0929
P15848	ARSB	ARSB							-0.675	0.0394
P16035	TIMP2	TIMP2	METALLOPROTEINASE INHIBITOR 2 (PTHR11844:SF24)	protease inhibitor(PC00191)			METALLOPROTEINASE INHIBITOR 2 (PTHR11844:SF24)	protease inhibitor(PC00191)	-0.1975	0.7572
P16070	CD44	CD44							-0.0689	0.6932
P16152	CBR1	CBR1							0.499	0.0308
P16278	BGAL	GLB1							0.0323	0.8879
P16870	CBPE	CPE			CARBOXYPEPTIDASE E (PTHR11532:SF92)	protease(PC00190)	CARBOXYPEPTIDASE E (PTHR11532:SF92)	protease(PC00190)	-1.3902	0.0287
P16949	STMN1	STMN1							0.0812	0.8453
P17050	NAGAB	NAGA							-0.0488	0.8734
P17405	ASM	SMPD1							-0.2036	0.4462
P17900	SAP3	GM2A							-0.3317	0.0913
P17931	LEG3	LGALS3							0.626	0.0285
P17936	IBP3	IGFBP3	INSULIN-LIKE GROWTH FACTOR-BINDING PROTEIN 3 (PTHR11551:SF3)	protease inhibitor(PC00191)			INSULIN-LIKE GROWTH FACTOR-BINDING PROTEIN 3 (PTHR11551:SF3)	protease inhibitor(PC00191)	-0.1707	0.3622
P18065	IBP2	IGFBP2	INSULIN-LIKE GROWTH FACTOR-BINDING PROTEIN 2 (PTHR11551:SF5)	protease inhibitor(PC00191)			INSULIN-LIKE GROWTH FACTOR-BINDING PROTEIN 2 (PTHR11551:SF5)	protease inhibitor(PC00191)	-0.0397	0.9509
P18206	VINC	VCL							-0.0104	0.9556
P18669	PGAM1	PGAM1							0.0194	0.933
P19021	AMD	PAM							0.4292	0.1893
P19022	CADH2	CDH2							-0.4339	0.124
P19338	NUCL	NCL							0.3731	0.08
P19883	FST	FST	FOLLISTATIN (PTHR10913:SF6)	protease inhibitor(PC00191)			FOLLISTATIN (PTHR10913:SF6)	protease inhibitor(PC00191)	0.4117	0.141
P20062	TCO2	TCN2							-0.3218	0.0647
P20618	PSB1	PSMB1			PROTEASOME SUBUNIT BETA TYPE-1 (PTHR32194:SF2)	metalloprotease(PC00153)	PROTEASOME SUBUNIT BETA TYPE-1 (PTHR32194:SF2)	metalloprotease(PC00153)	0.1874	0.6073
P20700	LMNB1	LMNB1							1.0832	0.0285
P20908	CO5A1	COL5A1							-0.4347	0.0459
P20962	PTMS	PTMS							0.177	0.5108
P21333	FLNA	FLNA							0.6145	0.0076
P21741	MK	MDK							-0.0997	0.6974
P21810	PGS1	BGN							0.0295	0.9274
P22314	UBA1	UBA1							0.4242	0.1424
P22392	NDKB	NME2							-0.2411	0.4156
P22626	ROA2	HNRNPA2B1							0.3195	0.1222
P22692	IBP4	IGFBP4	INSULIN-LIKE GROWTH FACTOR-BINDING PROTEIN 4 (PTHR11551:SF7)	protease inhibitor(PC00191)			INSULIN-LIKE GROWTH FACTOR-BINDING PROTEIN 4 (PTHR11551:SF7)	protease inhibitor(PC00191)	0.0276	0.8662
P23142	FBLN1	FBLN1							-0.2166	0.4248
P23284	PPIB	PPIB							0.0549	0.8097
P23381	SYWC	WARS1							-0.4853	0.0552
P23528	COF1	CFL1							0.1805	0.3999
P24534	EF1B	EEF1B2							-0.0463	0.8725
P24592	IBP6	IGFBP6	INSULIN-LIKE GROWTH FACTOR-BINDING PROTEIN 6 (PTHR11551:SF14)	protease inhibitor(PC00191)			INSULIN-LIKE GROWTH FACTOR-BINDING PROTEIN 6 (PTHR11551:SF14)	protease inhibitor(PC00191)	-0.4415	0.0782
P24593	IBP5	IGFBP5	INSULIN-LIKE GROWTH FACTOR-BINDING PROTEIN 5 (PTHR11551:SF4)	protease inhibitor(PC00191)			INSULIN-LIKE GROWTH FACTOR-BINDING PROTEIN 5 (PTHR11551:SF4)	protease inhibitor(PC00191)	0.369	0.8318
P24821	TENA	TNC							0.54	0.1593
P25398	RS12	RPS12							0.0915	0.7112
P25786	PSA1	PSMA1			PROTEASOME SUBUNIT ALPHA TYPE-1 (PTHR11599:SF12)	protease(PC00190)	PROTEASOME SUBUNIT ALPHA TYPE-1 (PTHR11599:SF12)	protease(PC00190)	-0.0358	0.8734
P25787	PSA2	PSMA2			PROTEASOME SUBUNIT ALPHA TYPE-2 (PTHR11599:SF16)	protease(PC00190)	PROTEASOME SUBUNIT ALPHA TYPE-2 (PTHR11599:SF16)	protease(PC00190)	0.1115	0.6447
P25788	PSA3	PSMA3			PROTEASOME SUBUNIT ALPHA TYPE-3 (PTHR11599:SF10)	protease(PC00190)	PROTEASOME SUBUNIT ALPHA TYPE-3 (PTHR11599:SF10)	protease(PC00190)	0.1054	0.4348
P25789	PSA4	PSMA4			PROTEASOME SUBUNIT ALPHA TYPE-4 (PTHR11599:SF13)	protease(PC00190)	PROTEASOME SUBUNIT ALPHA TYPE-4 (PTHR11599:SF13)	protease(PC00190)	-0.0014	0.9962
P25940	CO5A3	COL5A3							-0.6423	0.0256
P26022	PTX3	PTX3							0.2064	0.7597
P26038	MOES	MSN							0.0059	0.9696
P26447	S10A4	S100A4							0.5661	0.1222
P26583	HMGB2	HMGB2							0.9115	0.0087
P26641	EF1G	EEF1G							0.3282	0.1546
P27348	1433T	YWHAQ							0.2207	0.4109
P27797	CALR	CALR							-0.1494	0.2953
P27816	MAP4	MAP4							0.3259	0.6094
P28066	PSA5	PSMA5			PROTEASOME SUBUNIT ALPHA TYPE-5 (PTHR11599:SF14)	protease(PC00190)	PROTEASOME SUBUNIT ALPHA TYPE-5 (PTHR11599:SF14)	protease(PC00190)	-0.116	0.5597
P28070	PSB4	PSMB4			PROTEASOME SUBUNIT BETA TYPE-4 (PTHR11599:SF5)	protease(PC00190)	PROTEASOME SUBUNIT BETA TYPE-4 (PTHR11599:SF5)	protease(PC00190)	-0.0689	0.8032
P28072	PSB6	PSMB6			PROTEASOME SUBUNIT BETA TYPE-6 (PTHR11599:SF46)	protease(PC00190)	PROTEASOME SUBUNIT BETA TYPE-6 (PTHR11599:SF46)	protease(PC00190)	-0.2982	0.0895
P28300	LYOX	LOX							-0.2827	0.6114
P28799	GRN	GRN							0.1658	0.5255
P29279	CCN2	CCN2							-0.8043	0.1933
P29401	TKT	TKT							0.4801	0.0301
P29966	MARCS	MARCKS							-0.0751	0.668
P30041	PRDX6	PRDX6							0.0906	0.5448
P30044	PRDX5	PRDX5							0.5942	0.0413
P30046	DOPD	DDT							0.1864	0.494
P30048	PRDX3	PRDX3							0.3048	0.2128
P30050	RL12	RPL12							0.1712	0.4106
P30086	PEBP1	PEBP1	PHOSPHATIDYLETHANOLAMINE-BINDING PROTEIN 1 (PTHR11362:SF109)	protease inhibitor(PC00191)			PHOSPHATIDYLETHANOLAMINE-BINDING PROTEIN 1 (PTHR11362:SF109)	protease inhibitor(PC00191)	0.1463	0.4336
P30101	PDIA3	PDIA3							-0.2552	0.0364
P31150	GDIA	GDI1							-0.3839	0.0515
P31946	1433B	YWHAB							0.0969	0.6922
P31949	S10AB	S100A11							-0.0363	0.8725
P32119	PRDX2	PRDX2							-0.3227	0.0006
P33908	MA1A1	MAN1A1							-0.2016	0.0947
P34059	GALNS	GALNS							-0.1828	0.6797
P34096	RNAS4	RNASE4							0.191	0.3111
P34932	HSP74	HSPA4							0.0367	0.8974
P35237	SPB6	SERPINB6	SERPIN B6 (PTHR11461:SF204)	protease inhibitor(PC00191)			SERPIN B6 (PTHR11461:SF204)	protease inhibitor(PC00191)	-0.423	0.0344
P35318	ADML	ADM							-0.2235	0.3437
P35442	TSP2	THBS2							0.6758	0.0557
P35555	FBN1	FBN1							-0.2907	0.0259
P35556	FBN2	FBN2							-0.3351	0.8097
P35579	MYH9	MYH9							0.8395	0.0198
P36955	PEDF	SERPINF1	PIGMENT EPITHELIUM-DERIVED FACTOR (PTHR11461:SF84)	protease inhibitor(PC00191)			PIGMENT EPITHELIUM-DERIVED FACTOR (PTHR11461:SF84)	protease inhibitor(PC00191)	-0.0268	0.9659
P37802	TAGL2	TAGLN2							0.4112	0.0358
P37837	TALDO	TALDO1							0.2275	0.4215
P38571	LICH	LIPA							-0.1791	0.0087
P39059	COFA1	COL15A1							0.8345	0.0987
P40121	CAPG	CAPG							0.274	0.3159
P40925	MDHC	MDH1							0.1902	0.3023
P40926	MDHM	MDH2							0.1146	0.8273
P41222	PTGDS	PTGDS							0.1796	0.8725
P41250	GARS	GARS1							-0.0183	0.9405
P41271	NBL1	NBL1							0.1675	0.6775
P42330	AK1C3	AKR1C3							0.347	0.2479
P42785	PCP	PRCP			LYSOSOMAL PRO-X CARBOXYPEPTIDASE (PTHR11010:SF38)	serine protease(PC00203)	LYSOSOMAL PRO-X CARBOXYPEPTIDASE (PTHR11010:SF38)	serine protease(PC00203)	-0.5202	0.599
P43235	CATK	CTSK			CATHEPSIN K (PTHR12411:SF741)	cysteine protease(PC00081)	CATHEPSIN K (PTHR12411:SF741)	cysteine protease(PC00081)	0.0722	0.8725
P43251	BTD	BTD							-0.2966	0.2953
P43487	RANG	RANBP1							-0.1816	0.5704
P46777	RL5	RPL5							0.1649	0.5516
P46821	MAP1B	MAP1B							0.3346	0.494
P46940	IQGA1	IQGAP1							0.7396	0.0006
P47756	CAPZB	CAPZB							0.1898	0.409
P48637	GSHB	GSS							-0.0483	0.8725
P48723	HSP13	HSPA13							-0.3519	0.0987
P48740	MASP1	MASP1			MANNAN-BINDING LECTIN SERINE PROTEASE 1 (PTHR24255:SF13)	serine protease(PC00203)	MANNAN-BINDING LECTIN SERINE PROTEASE 1 (PTHR24255:SF13)	serine protease(PC00203)	0.0088	0.9827
P48745	CCN3	CCN3							0.758	0.4106
P49327	FAS	FASN							0.8818	0.1845
P49747	COMP	COMP							0.3063	0.3401
P50395	GDIB	GDI2							-0.0814	0.6632
P50454	SERPH	SERPINH1	SERPIN H1 (PTHR11461:SF27)	protease inhibitor(PC00191)			SERPIN H1 (PTHR11461:SF27)	protease inhibitor(PC00191)	-0.1834	0.4137
P51858	HDGF	HDGF							0.1397	0.5255
P51884	LUM	LUM							0.3205	0.2193
P51888	PRELP	PRELP							0.1409	0.8037
P52209	6PGD	PGD							0.1903	0.0923
P52565	GDIR1	ARHGDIA							-0.0105	0.9626
P52907	CAZA1	CAPZA1							0.2743	0.2273
P53634	CATC	CTSC			DIPEPTIDYL PEPTIDASE 1 (PTHR12411:SF942)	cysteine protease(PC00081)	DIPEPTIDYL PEPTIDASE 1 (PTHR12411:SF942)	cysteine protease(PC00081)	1.1516	0.0164
P54727	RD23B	RAD23B							-0.093	0.6576
P54802	ANAG	NAGLU							-0.0136	0.9639
P55001	MFAP2	MFAP2							0.1461	0.3491
P55058	PLTP	PLTP							0.1925	0.4056
P55083	MFAP4	MFAP4							0.6058	0.0041
P55287	CAD11	CDH11							-0.6935	0.0782
P55290	CAD13	CDH13							0.1075	0.7855
P55786	PSA	NPEPPS			PUROMYCIN-SENSITIVE AMINOPEPTIDASE-RELATED (PTHR11533:SF174)	metalloprotease(PC00153)	PUROMYCIN-SENSITIVE AMINOPEPTIDASE-RELATED (PTHR11533:SF174)	metalloprotease(PC00153)	0.4074	0.1474
P59998	ARPC4	ARPC4							-0.3904	0.0003
P60174	TPIS	TPI1							0.0018	0.9962
P60660	MYL6	MYL6							-0.181	0.308
P60842	IF4A1	EIF4A1							-0.2709	0.1899
P60900	PSA6	PSMA6			PROTEASOME SUBUNIT ALPHA TYPE-6 (PTHR11599:SF11)	protease(PC00190)	PROTEASOME SUBUNIT ALPHA TYPE-6 (PTHR11599:SF11)	protease(PC00190)	-0.0097	0.9639
P60981	DEST	DSTN							-0.1102	0.6464
P61086	UBE2K	UBE2K							0.053	0.8725
P61088	UBE2N	UBE2N							0.0502	0.8725
P61158	ARP3	ACTR3							0.1225	0.5932
P61160	ARP2	ACTR2							0.0349	0.8725
P61604	CH10	HSPE1							-0.169	0.6922
P61769	B2MG	B2M							0.0341	0.8988
P61916	NPC2	NPC2							-0.0745	0.81
P61970	NTF2	NUTF2							0.1876	0.6094
P61978	HNRPK	HNRNPK							1.1349	0.0008
P61981	1433G	YWHAG							0.0373	0.8734
P62258	1433E	YWHAE							0.0675	0.8199
P62805	H4	H4C1							1.1868	0.0551
P62826	RAN	RAN							0.2883	0.4245
P62906	RL10A	RPL10A							0.0521	0.8623
P62937	PPIA	PPIA							0.2342	0.2591
P63104	1433Z	YWHAZ							0.1376	0.548
P63241	IF5A1	EIF5A							-0.106	0.6932
P63313	TYB10	TMSB10							-0.2762	0.0007
P67936	TPM4	TPM4							-0.1899	0.1849
P68032	ACTC	ACTC1							-0.2665	0.1128
P68036	UB2L3	UBE2L3							-0.0619	0.8376
P68104	EF1A1	EEF1A1							-0.0306	0.9235
P68363	TBA1B	TUBA1B							-0.53	0.3849
P68371	TBB4B	TUBB4B							-0.6513	0.3084
P69905	HBA	HBA1							-0.7515	0.0001
P80303	NUCB2	NUCB2							-0.0631	0.8662
P80723	BASP1	BASP1							-0.5251	0.0087
P98160	PGBM	HSPG2							-0.6078	0.0006
P99999	CYC	CYCS							0.3057	0.1199
Q01082	SPTB2	SPTBN1							-0.0269	0.9136
Q01105	SET	SET							0.3383	0.2971
Q01459	DIAC	CTBS							-0.267	0.1559
Q01518	CAP1	CAP1							0.3216	0.198
Q01995	TAGL	TAGLN							-0.3892	0.1199
Q02809	PLOD1	PLOD1							-0.0355	0.8988
Q02818	NUCB1	NUCB1							-0.2179	0.653
Q03167	TGBR3	TGFBR3							0.4213	0.5285
Q03252	LMNB2	LMNB2							1.0995	0.0341
Q04446	GLGB	GBE1							0.0207	0.9175
Q04760	LGUL	GLO1							0.1098	0.5764
Q04917	1433F	YWHAH							-0.0679	0.8725
Q05682	CALD1	CALD1							-0.0552	0.8273
Q06323	PSME1	PSME1							0.046	0.8662
Q06481	APLP2	APLP2	AMYLOID BETA PRECURSOR LIKE PROTEIN 2 (PTHR23103:SF14)	protease inhibitor(PC00191)			AMYLOID BETA PRECURSOR LIKE PROTEIN 2 (PTHR23103:SF14)	protease inhibitor(PC00191)	-0.2563	0.181
Q06828	FMOD	FMOD							-0.6215	0.0164
Q06830	PRDX1	PRDX1							-0.1077	0.5554
Q07507	DERM	DPT							0.683	0.0278
Q07954	LRP1	LRP1							-0.2711	0.0452
Q07960	RHG01	ARHGAP1							-0.199	0.5554
Q08380	LG3BP	LGALS3BP							0.0327	0.8748
Q08431	MFGM	MFGE8							-1.0285	0.0331
Q08629	TICN1	SPOCK1							0.0403	0.8725
Q09666	AHNK	AHNAK							0.1505	0.233
Q10471	GALT2	GALNT2							-0.5059	0.0006
Q12805	FBLN3	EFEMP1							-0.1227	0.8725
Q12841	FSTL1	FSTL1	FOLLISTATIN-RELATED PROTEIN 1 (PTHR10913:SF13)	protease inhibitor(PC00191)			FOLLISTATIN-RELATED PROTEIN 1 (PTHR10913:SF13)	protease inhibitor(PC00191)	-0.2098	0.0299
Q12907	LMAN2	LMAN2							-0.0355	0.8988
Q13219	PAPP1	PAPPA							1.2663	0.141
Q13308	PTK7	PTK7							0.5229	0.1694
Q13361	MFAP5	MFAP5							-1.5187	0.001
Q13404	UB2V1	UBE2V1							-0.3562	0.0006
Q13443	ADAM9	ADAM9			DISINTEGRIN AND METALLOPROTEINASE DOMAIN-CONTAINING PROTEIN 9 (PTHR11905:SF136)	metalloprotease(PC00153)	DISINTEGRIN AND METALLOPROTEINASE DOMAIN-CONTAINING PROTEIN 9 (PTHR11905:SF136)	metalloprotease(PC00153)	-0.2415	0.3515
Q13510	ASAH1	ASAH1			ACID CERAMIDASE (PTHR28583:SF1)	cysteine protease(PC00081)	ACID CERAMIDASE (PTHR28583:SF1)	cysteine protease(PC00081)	-0.1011	0.8325
Q13586	STIM1	STIM1							-0.6782	0.0011
Q13642	FHL1	FHL1							0.7136	0.6974
Q13813	SPTN1	SPTAN1							-0.1427	0.3111
Q13822	ENPP2	ENPP2							0.1674	0.6545
Q13838	DX39B	DDX39B							0.1205	0.7584
Q14019	COTL1	COTL1							-0.087	0.6806
Q14103	HNRPD	HNRNPD							0.2671	0.0273
Q14118	DAG1	DAG1							-0.3188	0.1222
Q14195	DPYL3	DPYSL3							0.7799	0.0009
Q14314	FGL2	FGL2							-1.4941	0.0009
Q14315	FLNC	FLNC							0.7608	0.0007
Q14393	GAS6	GAS6							-0.3276	0.4828
Q14697	GANAB	GANAB							0.033	0.8725
Q14767	LTBP2	LTBP2							-0.1041	0.8725
Q14974	IMB1	KPNB1							0.248	0.2881
Q14995	NR1D2	NR1D2							-0.3113	0.5973
Q15063	POSTN	POSTN							0.2866	0.7772
Q15084	PDIA6	PDIA6							0.1567	0.6052
Q15113	PCOC1	PCOLCE			PROCOLLAGEN C-ENDOPEPTIDASE ENHANCER 1 (PTHR24251:SF24)	serine protease(PC00203)	PROCOLLAGEN C-ENDOPEPTIDASE ENHANCER 1 (PTHR24251:SF24)	serine protease(PC00203)	0.4331	0.0521
Q15121	PEA15	PEA15							-0.595	0.0012
Q15149	PLEC	PLEC							-0.2517	0.776
Q15238	PSG5	PSG5							1.0364	0.1591
Q15262	PTPRK	PTPRK							-0.0166	0.9653
Q15293	RCN1	RCN1							-0.3655	0.1419
Q15582	BGH3	TGFBI							0.1239	0.878
Q15904	VAS1	ATP6AP1							-0.2436	0.2953
Q16270	IBP7	IGFBP7							-0.6143	0.0475
Q16363	LAMA4	LAMA4							1.0095	0.0184
Q16555	DPYL2	DPYSL2							0.7591	0.0046
Q16610	ECM1	ECM1							-0.0833	0.6481
Q16658	FSCN1	FSCN1							0.2521	0.2881
Q16706	MA2A1	MAN2A1							-0.6305	0.0087
Q16769	QPCT	QPCT							-1.0275	0.2581
Q16851	UGPA	UGP2							-0.1752	0.5265
Q16881	TRXR1	TXNRD1							-0.1888	0.414
Q5KU26	COL12	COLEC12							-0.6821	0.0337
Q641Q3	METRL	METRNL							-0.5068	0.0088
Q6EMK4	VASN	VASN							-0.1192	0.4248
Q6IBS0	TWF2	TWF2							0.077	0.7498
Q6NW40	RGMB	RGMB							0.1283	0.8725
Q6NZI2	CAVN1	CAVIN1							0.8507	0.0192
Q6SA08	TSSK4	TSSK4							-0.3121	0.0786
Q6UVY6	MOXD1	MOXD1							-0.1528	0.6974
Q6UXB8	PI16	PI16							-3.6345	0.0056
Q6YHK3	CD109	CD109	CD109 ANTIGEN (PTHR11412:SF162)	protease inhibitor(PC00191)			CD109 ANTIGEN (PTHR11412:SF162)	protease inhibitor(PC00191)	0.1179	0.7067
Q7L5Y6	DET1	DET1							-0.6666	0.0002
Q7Z5L7	PODN	PODN							-0.0754	0.8725
Q7Z7G0	TARSH	ABI3BP							-0.1643	0.6974
Q7Z7M9	GALT5	GALNT5							-0.4328	0.0468
Q86UD1	OAF	OAF							-0.6364	0.2742
Q86VP6	CAND1	CAND1							0.1163	0.6956
Q8IVF5	TIAM2	TIAM2							-0.0828	0.8037
Q8N6G6	ATL1	ADAMTSL1			ADAMTS-LIKE PROTEIN 1 (PTHR13723:SF157)	metalloprotease(PC00153)	ADAMTS-LIKE PROTEIN 1 (PTHR13723:SF157)	metalloprotease(PC00153)	-0.6781	0.0001
Q8NBF2	NHLC2	NHLRC2							-0.3946	0.0122
Q8NBJ4	GOLM1	GOLM1							-0.4995	0.0001
Q8NBJ7	SUMF2	SUMF2							0.0708	0.8725
Q8NBP7	PCSK9	PCSK9			PROPROTEIN CONVERTASE SUBTILISIN_KEXIN TYPE 9 (PTHR43806:SF60)	serine protease(PC00203)	PROPROTEIN CONVERTASE SUBTILISIN_KEXIN TYPE 9 (PTHR43806:SF60)	serine protease(PC00203)	-0.7332	0.0001
Q8NBS9	TXND5	TXNDC5							-0.1593	0.2909
Q8NCC3	PAG15	PLA2G15							-0.4198	0.0285
Q8NCH0	CHSTE	CHST14							-0.8795	0.409
Q8NF91	SYNE1	SYNE1							-0.1683	0.3656
Q8NHP8	PLBL2	PLBD2							-0.3338	0.2742
Q8WZ42	TITIN	TTN							-1.4923	0.0509
Q92484	ASM3A	SMPDL3A							-0.3628	0.2742
Q92520	FAM3C	FAM3C							-0.4083	0.4622
Q92743	HTRA1	HTRA1			SERINE PROTEASE HTRA1 (PTHR22939:SF13)	serine protease(PC00203)	SERINE PROTEASE HTRA1 (PTHR22939:SF13)	serine protease(PC00203)	-0.0864	0.6932
Q92820	GGH	GGH			GAMMA-GLUTAMYL HYDROLASE (PTHR11315:SF0)	cysteine protease(PC00081)	GAMMA-GLUTAMYL HYDROLASE (PTHR11315:SF0)	cysteine protease(PC00081)	-0.2105	0.5597
Q969H8	MYDGF	MYDGF							-0.2562	0.2943
Q96AY3	FKB10	FKBP10							0.4475	0.0285
Q96CG8	CTHR1	CTHRC1							-0.2847	0.548
Q96D15	RCN3	RCN3							-0.3627	0.0299
Q96FQ6	S10AG	S100A16							-0.0911	0.8551
Q96FT7	ASIC4	ASIC4							-0.1393	0.599
Q96FW1	OTUB1	OTUB1			UBIQUITIN THIOESTERASE OTUB1 (PTHR12931:SF19)	cysteine protease(PC00081)	UBIQUITIN THIOESTERASE OTUB1 (PTHR12931:SF19)	cysteine protease(PC00081)	0.0282	0.8955
Q96HF1	SFRP2	SFRP2							1.3403	0.4248
Q96HP0	DOCK6	DOCK6							-0.0922	0.9104
Q99436	PSB7	PSMB7			PROTEASOME SUBUNIT BETA TYPE-7 (PTHR11599:SF42)	protease(PC00190)	PROTEASOME SUBUNIT BETA TYPE-7 (PTHR11599:SF42)	protease(PC00190)	-0.1436	0.4773
Q99497	PARK7	PARK7							0.077	0.765
Q99519	NEUR1	NEU1							-0.3635	0.1546
Q99536	VAT1	VAT1							0.2695	0.2881
Q99538	LGMN	LGMN			LEGUMAIN (PTHR12000:SF38)	cysteine protease(PC00081)	LEGUMAIN (PTHR12000:SF38)	cysteine protease(PC00081)	-0.5511	0.0066
Q99584	S10AD	S100A13							0.0688	0.8341
Q99715	COCA1	COL12A1							-0.4014	0.3828
Q99969	RARR2	RARRES2							-1.041	0.2202
Q9BRA2	TXD17	TXNDC17							0.0406	0.8725
Q9BRK5	CAB45	SDF4							-0.3202	0.2447
Q9BS26	ERP44	ERP44							-0.0175	0.9367
Q9BTY2	FUCO2	FUCA2							-0.0716	0.7477
Q9BUD6	SPON2	SPON2							0.467	0.4639
Q9BVC5	ASHWN	C2orf49							-1.6591	0.0024
Q9BWS9	CHID1	CHID1							-0.1035	0.807
Q9BWV1	BOC	BOC							0.9773	0.4608
Q9GZP0	PDGFD	PDGFD							-0.7361	0.0635
Q9GZX9	TWSG1	TWSG1							0.0554	0.8885
Q9H173	SIL1	SIL1							0.0773	0.8725
Q9H299	SH3L3	SH3BGRL3							-0.0892	0.7915
Q9H772	GREM2	GREM2							0.3487	0.6481
Q9HAT2	SIAE	SIAE							-1.0486	0.0364
Q9HB40	RISC	SCPEP1			RETINOID-INDUCIBLE SERINE CARBOXYPEPTIDASE (PTHR11802:SF3)	serine protease(PC00203)	RETINOID-INDUCIBLE SERINE CARBOXYPEPTIDASE (PTHR11802:SF3)	serine protease(PC00203)	0.0468	0.8734
Q9HCB6	SPON1	SPON1							-0.0111	0.9741
Q9HCU0	CD248	CD248							-0.2814	0.0661
Q9NR99	MXRA5	MXRA5							1.0299	0.0006
Q9NRN5	OLFL3	OLFML3							-0.2598	0.2627
Q9NVA2	SEP11	SEPTIN11							0.4495	0.0001
Q9NXG0	CNTLN	CNTLN							-0.423	0.0002
Q9NZN4	EHD2	EHD2							0.7818	0.1348
Q9P2E9	RRBP1	RRBP1							0.4431	0.0364
Q9UBP4	DKK3	DKK3							0.7869	0.414
Q9UBR2	CATZ	CTSZ			CATHEPSIN Z (PTHR12411:SF929)	cysteine protease(PC00081)	CATHEPSIN Z (PTHR12411:SF929)	cysteine protease(PC00081)	0.1093	0.8725
Q9UBX1	CATF	CTSF			CATHEPSIN F (PTHR12411:SF444)	cysteine protease(PC00081)	CATHEPSIN F (PTHR12411:SF444)	cysteine protease(PC00081)	0.1308	0.7701
Q9UBX5	FBLN5	FBLN5							-0.2261	0.6533
Q9UHI8	ATS1	ADAMTS1			A DISINTEGRIN AND METALLOPROTEINASE WITH THROMBOSPONDIN MOTIFS 1 (PTHR13723:SF40)	metalloprotease(PC00153)	A DISINTEGRIN AND METALLOPROTEINASE WITH THROMBOSPONDIN MOTIFS 1 (PTHR13723:SF40)	metalloprotease(PC00153)	0.0951	0.8341
Q9UHL4	DPP2	DPP7			DIPEPTIDYL PEPTIDASE 2 (PTHR11010:SF107)	serine protease(PC00203)	DIPEPTIDYL PEPTIDASE 2 (PTHR11010:SF107)	serine protease(PC00203)	-0.1593	0.7197
Q9UJJ9	GNPTG	GNPTG							0.0942	0.6545
Q9ULV4	COR1C	CORO1C							0.4679	0.007
Q9UM22	EPDR1	EPDR1							0.2761	0.8105
Q9UNN8	EPCR	PROCR							-0.5534	0.0606
Q9UNW1	MINP1	MINPP1							-0.371	0.6974
Q9Y240	CLC11	CLEC11A							-0.1018	0.8366
Q9Y281	COF2	CFL2							-0.0218	0.8802
Q9Y2B0	CNPY2	CNPY2							0.081	0.8551
Q9Y2E5	MA2B2	MAN2B2							-0.2123	0.5716
Q9Y490	TLN1	TLN1							-0.5027	0.0501
Q9Y617	SERC	PSAT1							-0.2233	0.4773
Q9Y646	CBPQ	CPQ			CARBOXYPEPTIDASE Q (PTHR12053:SF3)	metalloprotease(PC00153)	CARBOXYPEPTIDASE Q (PTHR12053:SF3)	metalloprotease(PC00153)	-0.1327	0.6806
Q9Y696	CLIC4	CLIC4							-0.0162	0.9556
Q9Y6C2	EMIL1	EMILIN1							-0.0127	0.9584

## Sheet: PC00191
GeneID	Mapped		Panther family	Panther class
HUMAN|HGNC=5474|UniProtKB=P24593	P24593	Insulin-like growth factor-binding protein 5;IGFBP5;PTN002480115;orthologs	INSULIN-LIKE GROWTH FACTOR-BINDING PROTEIN 5 (PTHR11551:SF4)	protease inhibitor(PC00191)	Homo sapiens
HUMAN|HGNC=11821|UniProtKB=P16035	P16035	Metalloproteinase inhibitor 2;TIMP2;PTN002483751;orthologs	METALLOPROTEINASE INHIBITOR 2 (PTHR11844:SF24)	protease inhibitor(PC00191)	Homo sapiens
HUMAN|HGNC=620|UniProtKB=P05067	P05067	Amyloid-beta precursor protein;APP;PTN002508173;orthologs	AMYLOID-BETA PRECURSOR PROTEIN (PTHR23103:SF7)	protease inhibitor(PC00191)	Homo sapiens
HUMAN|HGNC=8950|UniProtKB=P35237	P35237	Serpin B6;SERPINB6;PTN002479215;orthologs	SERPIN B6 (PTHR11461:SF204)	protease inhibitor(PC00191)	Homo sapiens
HUMAN|HGNC=5471|UniProtKB=P18065	P18065	Insulin-like growth factor-binding protein 2;IGFBP2;PTN002480104;orthologs	INSULIN-LIKE GROWTH FACTOR-BINDING PROTEIN 2 (PTHR11551:SF5)	protease inhibitor(PC00191)	Homo sapiens
HUMAN|HGNC=8583|UniProtKB=P05121	P05121	Plasminogen activator inhibitor 1;SERPINE1;PTN002479188;orthologs	PLASMINOGEN ACTIVATOR INHIBITOR 1 (PTHR11461:SF49)	protease inhibitor(PC00191)	Homo sapiens
HUMAN|HGNC=8630|UniProtKB=P30086	P30086	Phosphatidylethanolamine-binding protein 1;PEBP1;PTN002478468;orthologs	PHOSPHATIDYLETHANOLAMINE-BINDING PROTEIN 1 (PTHR11362:SF109)	protease inhibitor(PC00191)	Homo sapiens
HUMAN|HGNC=1546|UniProtKB=P50454	P50454	Serpin H1;SERPINH1;PTN002479198;orthologs	SERPIN H1 (PTHR11461:SF27)	protease inhibitor(PC00191)	Homo sapiens
HUMAN|HGNC=3972|UniProtKB=Q12841	Q12841	Follistatin-related protein 1;FSTL1;PTN002475022;orthologs	FOLLISTATIN-RELATED PROTEIN 1 (PTHR10913:SF13)	protease inhibitor(PC00191)	Homo sapiens
HUMAN|HGNC=2475|UniProtKB=P01034	P01034	Cystatin-C;CST3;PTN002478795;orthologs	CYSTATIN-C (PTHR46186:SF10)	protease inhibitor(PC00191)	Homo sapiens
HUMAN|HGNC=5473|UniProtKB=P22692	P22692	Insulin-like growth factor-binding protein 4;IGFBP4;PTN002480114;orthologs	INSULIN-LIKE GROWTH FACTOR-BINDING PROTEIN 4 (PTHR11551:SF7)	protease inhibitor(PC00191)	Homo sapiens
HUMAN|HGNC=5472|UniProtKB=P17936	P17936	Insulin-like growth factor-binding protein 3;IGFBP3;PTN002480113;orthologs	INSULIN-LIKE GROWTH FACTOR-BINDING PROTEIN 3 (PTHR11551:SF3)	protease inhibitor(PC00191)	Homo sapiens
HUMAN|HGNC=7|UniProtKB=P01023	P01023	Alpha-2-macroglobulin;A2M;PTN002478759;orthologs	ALPHA-2-MACROGLOBULIN (PTHR11412:SF165)	protease inhibitor(PC00191)	Homo sapiens
HUMAN|HGNC=8824|UniProtKB=P36955	P36955	Pigment epithelium-derived factor;SERPINF1;PTN002479191;orthologs	PIGMENT EPITHELIUM-DERIVED FACTOR (PTHR11461:SF84)	protease inhibitor(PC00191)	Homo sapiens
HUMAN|HGNC=2482|UniProtKB=P04080	P04080	Cystatin-B;CSTB;PTN002478810;orthologs	CYSTATIN-B (PTHR11414:SF22)	protease inhibitor(PC00191)	Homo sapiens
HUMAN|HGNC=1318|UniProtKB=P01024	P01024	Complement C3;C3;PTN002478733;orthologs	COMPLEMENT C3 (PTHR11412:SF81)	protease inhibitor(PC00191)	Homo sapiens
HUMAN|HGNC=11820|UniProtKB=P01033	P01033	Metalloproteinase inhibitor 1;TIMP1;PTN002483750;orthologs	METALLOPROTEINASE INHIBITOR 1 (PTHR11844:SF20)	protease inhibitor(PC00191)	Homo sapiens
HUMAN|HGNC=21685|UniProtKB=Q6YHK3	Q6YHK3	CD109 antigen;CD109;PTN002478770;orthologs	CD109 ANTIGEN (PTHR11412:SF162)	protease inhibitor(PC00191)	Homo sapiens
HUMAN|HGNC=3971|UniProtKB=P19883	P19883	Follistatin;FST;PTN002475025;orthologs	FOLLISTATIN (PTHR10913:SF6)	protease inhibitor(PC00191)	Homo sapiens
HUMAN|HGNC=1228|UniProtKB=P05155	P05155	Plasma protease C1 inhibitor;SERPING1;PTN002479193;orthologs	PLASMA PROTEASE C1 INHIBITOR (PTHR11461:SF159)	protease inhibitor(PC00191)	Homo sapiens
HUMAN|HGNC=8951|UniProtKB=P07093	P07093	Glia-derived nexin;SERPINE2;PTN002479189;orthologs	GLIA-DERIVED NEXIN (PTHR11461:SF48)	protease inhibitor(PC00191)	Homo sapiens
HUMAN|HGNC=5475|UniProtKB=P24592	P24592	Insulin-like growth factor-binding protein 6;IGFBP6;PTN002480106;orthologs	INSULIN-LIKE GROWTH FACTOR-BINDING PROTEIN 6 (PTHR11551:SF14)	protease inhibitor(PC00191)	Homo sapiens
HUMAN|HGNC=598|UniProtKB=Q06481	Q06481	Amyloid beta precursor like protein 2;APLP2;PTN002508169;orthologs	AMYLOID BETA PRECURSOR LIKE PROTEIN 2 (PTHR23103:SF14)	protease inhibitor(PC00191)	Homo sapiens

## Sheet: PC00190
GeneID	Mapped		Panther family	Panther class
HUMAN|HGNC=9531|UniProtKB=P25787	P25787	Proteasome subunit alpha type-2;PSMA2;PTN002480825;orthologs	PROTEASOME SUBUNIT ALPHA TYPE-2 (PTHR11599:SF16)	protease(PC00190)	Homo sapiens
HUMAN|HGNC=2527|UniProtKB=P07858	P07858	Cathepsin B;CTSB;PTN002487953;orthologs	CATHEPSIN B (PTHR12411:SF895)	cysteine protease(PC00081)	Homo sapiens
HUMAN|HGNC=9472|UniProtKB=Q99538	Q99538	Legumain;LGMN;PTN002485656;orthologs	LEGUMAIN (PTHR12000:SF38)	cysteine protease(PC00081)	Homo sapiens
HUMAN|HGNC=2537|UniProtKB=P07711	P07711	Procathepsin L;CTSL;PTN002487968;orthologs	PROCATHEPSIN L (PTHR12411:SF902)	cysteine protease(PC00081)	Homo sapiens
HUMAN|HGNC=2771|UniProtKB=P00746	P00746	Complement factor D;CFD;PTN002537020;orthologs	COMPLEMENT FACTOR D (PTHR24271:SF54)	serine protease(PC00203)	Homo sapiens
HUMAN|HGNC=7900|UniProtKB=P55786	P55786	Puromycin-sensitive aminopeptidase;NPEPPS;PTN002479910;orthologs	PUROMYCIN-SENSITIVE AMINOPEPTIDASE-RELATED (PTHR11533:SF174)	metalloprotease(PC00153)	Homo sapiens
HUMAN|HGNC=29507|UniProtKB=Q9HB40	Q9HB40	Retinoid-inducible serine carboxypeptidase;SCPEP1;PTN002483245;orthologs	RETINOID-INDUCIBLE SERINE CARBOXYPEPTIDASE (PTHR11802:SF3)	serine protease(PC00203)	Homo sapiens
HUMAN|HGNC=12513|UniProtKB=P09936	P09936	Ubiquitin carboxyl-terminal hydrolase isozyme L1;UCHL1;PTN002471872;orthologs	UBIQUITIN CARBOXYL-TERMINAL HYDROLASE ISOZYME L1 (PTHR10589:SF19)	cysteine protease(PC00081)	Homo sapiens
HUMAN|HGNC=217|UniProtKB=Q9UHI8	Q9UHI8	A disintegrin and metalloproteinase with thrombospondin motifs 1;ADAMTS1;PTN002492500;orthologs	A DISINTEGRIN AND METALLOPROTEINASE WITH THROMBOSPONDIN MOTIFS 1 (PTHR13723:SF40)	metalloprotease(PC00153)	Homo sapiens
HUMAN|HGNC=9541|UniProtKB=P28070	P28070	Proteasome subunit beta type-4;PSMB4;PTN002480832;orthologs	PROTEASOME SUBUNIT BETA TYPE-4 (PTHR11599:SF5)	protease(PC00190)	Homo sapiens
HUMAN|HGNC=14632|UniProtKB=Q8N6G6	Q8N6G6	ADAMTS-like protein 1;ADAMTSL1;PTN002492519;orthologs	ADAMTS-LIKE PROTEIN 1 (PTHR13723:SF157)	metalloprotease(PC00153)	Homo sapiens
HUMAN|HGNC=16910|UniProtKB=Q9Y646	Q9Y646	Carboxypeptidase Q;CPQ;PTN002486043;orthologs	CARBOXYPEPTIDASE Q (PTHR12053:SF3)	metalloprotease(PC00153)	Homo sapiens
HUMAN|HGNC=9535|UniProtKB=P60900	P60900	Proteasome subunit alpha type-6;PSMA6;PTN002480828;orthologs	PROTEASOME SUBUNIT ALPHA TYPE-6 (PTHR11599:SF11)	protease(PC00190)	Homo sapiens
HUMAN|HGNC=9476|UniProtKB=Q92743	Q92743	Serine protease HTRA1;HTRA1;PTN002505786;orthologs	SERINE PROTEASE HTRA1 (PTHR22939:SF13)	serine protease(PC00203)	Homo sapiens
HUMAN|HGNC=7173|UniProtKB=P08254	P08254	Stromelysin-1;MMP3;PTN002468976;orthologs	STROMELYSIN-1 (PTHR10201:SF215)	metalloprotease(PC00153)	Homo sapiens
HUMAN|HGNC=9530|UniProtKB=P25786	P25786	Proteasome subunit alpha type-1;PSMA1;PTN002480808;orthologs	PROTEASOME SUBUNIT ALPHA TYPE-1 (PTHR11599:SF12)	protease(PC00190)	Homo sapiens
HUMAN|HGNC=20001|UniProtKB=Q8NBP7	Q8NBP7	Proprotein convertase subtilisin_kexin type 9;PCSK9;PTN002536498;orthologs	PROPROTEIN CONVERTASE SUBTILISIN_KEXIN TYPE 9 (PTHR43806:SF60)	serine protease(PC00203)	Homo sapiens
HUMAN|HGNC=9544|UniProtKB=Q99436	Q99436	Proteasome subunit beta type-7;PSMB7;PTN002480806;orthologs	PROTEASOME SUBUNIT BETA TYPE-7 (PTHR11599:SF42)	protease(PC00190)	Homo sapiens
HUMAN|HGNC=9251|UniProtKB=P10619	P10619	Lysosomal protective protein;CTSA;PTN002483266;orthologs	LYSOSOMAL PROTECTIVE PROTEIN (PTHR11802:SF497)	serine protease(PC00203)	Homo sapiens
HUMAN|HGNC=1247|UniProtKB=P09871	P09871	Complement C1s subcomponent;C1S;PTN002517723;orthologs	COMPLEMENT C1S SUBCOMPONENT (PTHR24255:SF18)	serine protease(PC00203)	Homo sapiens
HUMAN|HGNC=9543|UniProtKB=P28072	P28072	Proteasome subunit beta type-6;PSMB6;PTN002480800;orthologs	PROTEASOME SUBUNIT BETA TYPE-6 (PTHR11599:SF46)	protease(PC00190)	Homo sapiens
HUMAN|HGNC=735|UniProtKB=Q13510	Q13510	Acid ceramidase;ASAH1;PTN002523923;orthologs	ACID CERAMIDASE (PTHR28583:SF1)	cysteine protease(PC00081)	Homo sapiens
HUMAN|HGNC=1246|UniProtKB=P00736	P00736	Complement C1r subcomponent;C1R;PTN002555019;orthologs	COMPLEMENT C1R SUBCOMPONENT (PTHR24255:SF25)	serine protease(PC00203)	Homo sapiens
HUMAN|HGNC=23077|UniProtKB=Q96FW1	Q96FW1	Ubiquitin thioesterase OTUB1;OTUB1;PTN002490166;orthologs	UBIQUITIN THIOESTERASE OTUB1 (PTHR12931:SF19)	cysteine protease(PC00081)	Homo sapiens
HUMAN|HGNC=9532|UniProtKB=P25788	P25788	Proteasome subunit alpha type-3;PSMA3;PTN002480819;orthologs	PROTEASOME SUBUNIT ALPHA TYPE-3 (PTHR11599:SF10)	protease(PC00190)	Homo sapiens
HUMAN|HGNC=14892|UniProtKB=Q9UHL4	Q9UHL4	Dipeptidyl peptidase 2;DPP7;PTN002475695;orthologs	DIPEPTIDYL PEPTIDASE 2 (PTHR11010:SF107)	serine protease(PC00203)	Homo sapiens
HUMAN|HGNC=2547|UniProtKB=Q9UBR2	Q9UBR2	Cathepsin Z;CTSZ;PTN002488065;orthologs	CATHEPSIN Z (PTHR12411:SF929)	cysteine protease(PC00081)	Homo sapiens
HUMAN|HGNC=6901|UniProtKB=P48740	P48740	Mannan-binding lectin serine protease 1;MASP1;PTN002517734;orthologs	MANNAN-BINDING LECTIN SERINE PROTEASE 1 (PTHR24255:SF13)	serine protease(PC00203)	Homo sapiens
HUMAN|HGNC=7166|UniProtKB=P08253	P08253	72 kDa type IV collagenase;MMP2;PTN002468984;orthologs	72 KDA TYPE IV COLLAGENASE (PTHR10201:SF29)	metalloprotease(PC00153)	Homo sapiens
HUMAN|HGNC=9052|UniProtKB=P00749	P00749	Urokinase-type plasminogen activator;PLAU;PTN002517845;orthologs	UROKINASE-TYPE PLASMINOGEN ACTIVATOR (PTHR24264:SF38)	serine protease(PC00203)	Homo sapiens
HUMAN|HGNC=9536|UniProtKB=O14818	O14818	Proteasome subunit alpha type-7;PSMA7;PTN002480833;orthologs	PROTEASOME SUBUNIT ALPHA TYPE-7 (PTHR11599:SF40)	protease(PC00190)	Homo sapiens
HUMAN|HGNC=2531|UniProtKB=Q9UBX1	Q9UBX1	Cathepsin F;CTSF;PTN002488050;orthologs	CATHEPSIN F (PTHR12411:SF444)	cysteine protease(PC00081)	Homo sapiens
HUMAN|HGNC=4248|UniProtKB=Q92820	Q92820	Gamma-glutamyl hydrolase;GGH;PTN002477944;orthologs	GAMMA-GLUTAMYL HYDROLASE (PTHR11315:SF0)	cysteine protease(PC00081)	Homo sapiens
HUMAN|HGNC=9344|UniProtKB=P42785	P42785	Lysosomal Pro-X carboxypeptidase;PRCP;PTN002475696;orthologs	LYSOSOMAL PRO-X CARBOXYPEPTIDASE (PTHR11010:SF38)	serine protease(PC00203)	Homo sapiens
HUMAN|HGNC=3528|UniProtKB=P00742	P00742	Coagulation factor X;F10;PTN002542618;orthologs	COAGULATION FACTOR X (PTHR24278:SF28)	serine protease(PC00203)	Homo sapiens
HUMAN|HGNC=8840|UniProtKB=P12955	P12955	Xaa-Pro dipeptidase;PEPD;PTN002534871;orthologs	XAA-PRO DIPEPTIDASE (PTHR43226:SF1)	metalloprotease(PC00153)	Homo sapiens
HUMAN|HGNC=2536|UniProtKB=P43235	P43235	Cathepsin K;CTSK;PTN002487966;orthologs	CATHEPSIN K (PTHR12411:SF741)	cysteine protease(PC00081)	Homo sapiens
HUMAN|HGNC=500|UniProtKB=P15144	P15144	Aminopeptidase N;ANPEP;PTN002479881;orthologs	AMINOPEPTIDASE N (PTHR11533:SF172)	metalloprotease(PC00153)	Homo sapiens
HUMAN|HGNC=188|UniProtKB=O14672	O14672	Disintegrin and metalloproteinase domain-containing protein 10;ADAM10;PTN002484286;orthologs	DISINTEGRIN AND METALLOPROTEINASE DOMAIN-CONTAINING PROTEIN 10 (PTHR45702:SF4)	protease(PC00190)	Homo sapiens
HUMAN|HGNC=7155|UniProtKB=P03956	P03956	Interstitial collagenase;MMP1;PTN002469008;orthologs	INTERSTITIAL COLLAGENASE (PTHR10201:SF151)	metalloprotease(PC00153)	Homo sapiens
HUMAN|HGNC=216|UniProtKB=Q13443	Q13443	Disintegrin and metalloproteinase domain-containing protein 9;ADAM9;PTN002484345;orthologs	DISINTEGRIN AND METALLOPROTEINASE DOMAIN-CONTAINING PROTEIN 9 (PTHR11905:SF136)	metalloprotease(PC00153)	Homo sapiens
HUMAN|HGNC=9537|UniProtKB=P20618	P20618	Proteasome subunit beta type-1;PSMB1;PTN002480809;orthologs	PROTEASOME SUBUNIT BETA TYPE-1 (PTHR32194:SF2)	metalloprotease(PC00153)	Homo sapiens
HUMAN|HGNC=9534|UniProtKB=P28066	P28066	Proteasome subunit alpha type-5;PSMA5;PTN002480827;orthologs	PROTEASOME SUBUNIT ALPHA TYPE-5 (PTHR11599:SF14)	protease(PC00190)	Homo sapiens
HUMAN|HGNC=2073|UniProtKB=O14773	O14773	Tripeptidyl-peptidase 1;TPP1;PTN002494304;orthologs	TRIPEPTIDYL-PEPTIDASE 1 (PTHR14218:SF15)	serine protease(PC00203)	Homo sapiens
HUMAN|HGNC=9533|UniProtKB=P25789	P25789	Proteasome subunit alpha type-4;PSMA4;PTN002480796;orthologs	PROTEASOME SUBUNIT ALPHA TYPE-4 (PTHR11599:SF13)	protease(PC00190)	Homo sapiens
HUMAN|HGNC=2303|UniProtKB=P16870	P16870	Carboxypeptidase E;CPE;PTN002479815;orthologs	CARBOXYPEPTIDASE E (PTHR11532:SF92)	protease(PC00190)	Homo sapiens
HUMAN|HGNC=8738|UniProtKB=Q15113	Q15113	Procollagen C-endopeptidase enhancer 1;PCOLCE;PTN002545800;orthologs	PROCOLLAGEN C-ENDOPEPTIDASE ENHANCER 1 (PTHR24251:SF24)	serine protease(PC00203)	Homo sapiens
HUMAN|HGNC=2528|UniProtKB=P53634	P53634	Dipeptidyl peptidase 1;CTSC;PTN002488036;orthologs	DIPEPTIDYL PEPTIDASE 1 (PTHR12411:SF942)	cysteine protease(PC00081)	Homo sapiens
HUMAN|HGNC=2529|UniProtKB=P07339	P07339	Cathepsin D;CTSD;PTN002492008;orthologs	CATHEPSIN D (PTHR47966:SF42)	aspartic protease(PC00053)	Homo sapiens
