# Supplementary material for: Fibroblasts’ secretome from calcified and non-calcified dermis in Pseudoxanthoma elasticum differently contributes to elastin calcification
Source: Commun Biol. 2024 May 16;7:577. doi: 10.1038/s42003-024-06283-6 (PMC11099146; doi:10.1038/s42003-024-06283-6)
Supplement: Supplementary file 6 — Supplementary data 4 [file 42003_2024_6283_MOESM6_ESM.xlsx]

## Sheet: Table 1
Table 1	Cell shape								Table 1	Morphological characterization of focal adhesion							Table 1	Morphological characterization of stress fibers
Area		Perimeter		AR		Circularity			Area		Perimiter		Aspect Ratio				Lenght		Width
CUS	CAS	CUS	CAS	CUS	CAS	CUS	CAS		CUS	CAS	CUS	CAS	CUS	CAS			CUS	CAS	CUS	CAS
3065.42	2667.48	1120.14	814.93	3.813	7.737	0.031	0.05		5.58442	1.91558	23.5695	13.6288	12.14	2.476			1081.34	762.776	3.71613	3.16545
5417.65	1400.16	1462.26	333.584	1.923	6.795	0.032	0.158		1.6	0.681818	11.1654	5.37387	8.571	1.401			1115.22	617.785	3.34095	3.85991
3968.98	1993.28	855.835	566.359	4.35	2.702	0.068	0.078		0.681818	1.39614	4.93243	7.45135	3.359	4.879			936.995	681.49	3.46349	3.28347
5343.3	2351.52	1620.06	770.892	1.278	6.332	0.026	0.05		1.81818	2.62987	1.22883	12.5622	10.479	4.685			827.576	599.371	2.75313	3.49547
4920.99	2019.45	1296.41	428.73	2.736	3.658	0.037	0.138		2.98713	1.71429	9.19135	5.51838	1.488	2.67			477.969	499.722	3.53161	3.06184
2449.2	3813.69	620.429	931.661	4.293	4.139	0.08	0.055		1.64936	0.97426	4.69225	5.37387	4.156	2.465			647.122	424.342	2.76952	3.15648
3987.96	4097.7	1298.79	980.578	4.86	4.797	0.03	0.054		2.1139	1	7.15279	4.93243	1.738	1.866			426.176	487.411	3.05226	2.53988
4582.33	2781.28	1148.29	714.643	3.774	8.259	0.044	0.068		5.61688	0.844156	16.5297	5.66775	2.208	3.577			478.028	273.586	3.07527	3.71584
2125.7	2525.52	698.902	578.338	3.256	4.163	0.055	0.095		1.64936	1.33117	5.71135	9.61818	3.04	1.681			430.671	327.673	2.84408	3.32364
4544.83	1918.66	1114.09	654.465	4.215	5.309	0.046	0.056		1.26623	1.26623	7.66252	11.7832	4.337	3.691			455.928	365.098	2.64785	2.72565
4430.46	3276.02	1347.17	809.212	6.288	4.054	0.031	0.063		3.89614	0.714286	2.11531	5.41297	4.976	5.992			308.662	282.205	3.46434	3.04235
2771.44	3483.73	668.782	917.049	4.735	4.769	0.078	0.052		0.746753	1.16883	6.83622	6.47586	4.087	3.823			328.811	330.854	3.25955	3.01017
2778.78	2132.75	837.403	645.653	3.984	7.06	0.05	0.064		1.39614	1.38961	8.46847	6.24	9.512	3.526			193.563	188.066	4.77226	3.2345
2575.92	1973.57	552.838	489.283	4.406	4.242	0.106	0.104		0.649356	1.68831	4.49928	9.42162	5.758	1.276			231.283	254.951	3.35015	2.42102
2515.89	2125.05	698.266	491.925	4.917	6.363	0.065	0.11		2.53247	1.81818	9.71818	11.6829	8.413	3.088			274.855	216.247	3.19327	2.91038
1933.83	2631.25	595.034	544.808	3.005	3.849	0.069	0.111		0.779228	1.91558	3.4182	9.44613	3.166	3.332			196.419	165.594	3.2646	3.09513
4826.99	1825.05	1101.67	627.056	5.883	3.553	0.05	0.058		2.46753	1.68831	9.72	1.61441	1.249	4.801			285.163	182.491	2.76031	2.50882
3259.11	2059.99	842.6	502.556	1.637	2.467	0.058	0.102		0.649356	1.33117	2.86469	8.66667	1.551	2.865			254.068	178.995	2.58723	2.85945
3426.66	4882.37	1033.92	1186.03	3.51	6.476	0.04	0.044		0.681818	1.38961	4.39369	5.88288	2.794	3.153			145.514	160.018	4.11225	2.90947
4675.03	2685.68	1268.18	521.193	1.652	6.392	0.037	0.124		2.2426	0.714286	1.63279	5.88288	1.643	3.288			255.15	141.277	2.7392	3.09418
5043.35	2374.34	1561.06	558.165	2.565	4.374	0.026	0.096		0.811688	1.9852	5.15818	11.5288	2.677	3.373			311.073	143.323	2.39986	3.04343
4069.94	2485.38	1133.59	528.174	3.339	6.453	0.04	0.112		1.38961	0.681818	5.66775	4.35	7.875	2.577			311.989	138.073	2.34714	3.45025
3439.17	2321.75	918.367	733.696	5.358	3.747	0.051	0.054		3.79871	1.42857	15.3869	7.61874	3.985	3.661			225.96	154.242	3.12075	2.83298
4065.72	2018.24	900.411	398.749	4.445	3.861	0.063	0.16		0.844156	1.39614	7.25838	9.14775	1.616	3.655			228.867	175.816	2.72301	2.7611
2091	2910.04	425.851	801.757	2.545	3.313	0.145	0.057		1	1.64936	6.28288	6.68727	5.829	3.869			172.271	111.14	2.94989	2.91351
4586.63	4737.54	1155.4	1228.58	3.07	3.063	0.043	0.039		6	0.649356	15.2649	3.14546	5.203	1.189			170.075	131.797	2.86272	2.538
3230.17	2587.17	688.196	701.977	6.491	6.071	0.086	0.066		0.649356	0.811688	5.15818	6.13369	4.476	3.52			155.06	126.638	3.08638	2.59911
2914.8	3115.41	716.173	711.682	2.425	8.114	0.071	0.077		1.39614	0.779228	6.32667	5.36919	3.815	1.95			164.246	129.098	2.82509	2.74454
1628.44	2462.86	555.702	696.312	2.061	3.154	0.066	0.064		1.6	1.21299	7.9173	8.12847	5.353	3.741			151.855	180.93	2.83857	1.93997
2709.61	2725.62	806.853	1047.15	5.386	3.795	0.052	0.031		1.23377	0.714286	29.6595	3.37441	3.828	1.305			171.84	159.903	2.57494	2.29864
2049.57	1849.03	681.174	524.904	3.621	5.104	0.056	0.084		5.42278	0.746753	8.41261	5.52613	3.832	2.057			136.565	134.657	2.92239	2.2279
1965.52	1475.97	795.544	517.321	1.596	7.124	0.039	0.069		2.53247	1.39614	27.8182	8.68182	7.413	2.114			119.554	99.4887	3.21183	2.89793
2267.36	2024.34	539.103	575.626	1.685	3.487	0.098	0.077		1	1.23377	11.1861	5.45658	11.008	2.262			145.944	127.307	2.85185	2.61627
2722.37	1722.99	772.611	749.579	1.456	9.265	0.057	0.039		1.88312	1	8.36546	6.68727	8.369	2.074			113.059	99.3762	3.02157	3.2284
3739.99	1672.66	969.2	512.838	1.538	3.434	0.05	0.08		1.26623	1.21299	7.19189	7.76818	13.476	3.269			142.325	125.303	2.38165	2.64317
2790.91	1172.92	857.336	354.979	2.178	6.733	0.048	0.117		1.68831	0.649356	7.76364	4.24432	2.547	2.592			121.254	132.328	2.94802	2.33389
3212.7	1354.37	835.664	465.87	2.939	6.302	0.058	0.078		2.17532	2.17532	9.85273	12.6714	6.915	5.377			117.153	95.2138	2.93979	3.73453
2507.03	2127.36	613.13	639.25	2.569	3.582	0.084	0.065		3.34416	0.649356	1.82577	3.22546	2.013	1.588			151.973	100.591	2.91274	2.68404
3740.03	1694.68	1056.79	732.524	1.091	9.829	0.042	0.04		3.21429	0.779228	18.6613	6.58144	3.129	3.226			128.141	62.1947	3.31668	3.65091
4335.92	2388.16	755.265	644.971	1.574	4.98	0.096	0.072		0.779228	1.46139	15.7342	9.71818	10.051	4.747			125.886	105.062	2.94933	2.93368
3210.05	2187.97	861.696	627.502	9.064	2.146	0.054	0.07		4.93565	2.17532	4.94727	9.55171	7.89	2.336			122.188	98.1686	2.72832	2.49379
1950.04	1667.14	482.206	421.378	5.007	3.686	0.105	0.118		6.91558	2.33766	18.9798	12.2492	5.289	5.61			122.653	104.262	2.71699	2.35462
3141.5	1475.6	785.707	596.325	3.959	5.822	0.064	0.052		2.79228	0.746753	21.8324	3.11964	3.382	1.288			164.553	104.968	2.51231	2.3078
2724.03	1625.74	902.835	561.983	4.69	4.563	0.042	0.065		1.21299	0.714286	14.6479	4.54288	8.616	1.663			96.3789	117.834	3.37546	2.30725
2784.93	1894.47	796.823	473.975	2.306	4.677	0.055	0.106		0.681818	3.19485	9.42522	16.1949	2.603	4.347			98.7109	59.1987	2.71032	3.81416
2549.01	2289.03	781.862	749.079	1.668	7.895	0.052	0.051		0.779228	0.649356	5.41297	3.77856	8.125	2.056			164.941	99.0368	2.07981	2.53566
4562.13	1786.71	1349.79	521.698	3.069	6.966	0.031	0.082		1.49357	1.64936	5.62396	8.66667	6.301	2.219			127.112	142.181	2.36774	1.81198
2445.95	1927.39	700.786	712.842	1.757	4.543	0.063	0.048		2.77923	1.55844	1.61441	1.42182	7.377	3.597			131.124	81.6201	2.23732	2.39924
2536.41	1817.23	1006.76	610.709	1.717	3.414	0.031	0.061		0.681818	0.681818	14.6455	3.77856	5.527	1.143			180.178	95.7063	1.88652	2.72586
3455.75	3867.81	1273.65	803.585	1.453	3.724	0.027	0.075		1.21299	0.941558	3.98955	6.28182	4.299	3.265			133.405	56.0357	2.1874	3.47878
2526.26	3120.28	930.409	637.9	3.543	4.401	0.037	0.096		4.96753	1.13896	6.31818	4.75455	6.742	1.322			95.5168	60.0146	2.94834	3.5105
3247.01	2223.67	722.405	692.91	2.371	2.767	0.078	0.058		1.49357	2.27273	26.555	13.9454	12.772	1.732			97.0113	71.8849	2.8952	3.70228
2915.4	1583.51	823.707	336.375	2.434	4.724	0.054	0.176		0.779228	0.844156	7.51315	4.49928	14.518	2.166			58.0517	84.9006	4.01804	2.24857
4518.5	1495.78	1301.72	287.418	4.602	2.18	0.034	0.076		0.714286	1.13636	4.75455	6.49454	4.785	1.349			81.7576	60.6983	2.97322	3.17549
2258.84	2025.97	605.238	376.947	2.645	2.374	0.077	0.09		2.2426	1.72779	4.39369	1.76396	2.579	2.54			62.4186	78.0006	2.97365	2.54621
3462.68	1193.27	930.158	235.424	4.039	12.267	0.05	0.135		4.77273	2.88961	13.3327	1.16685	12.166	1.291			84.8646	56.4165	2.48883	3.54635
2603.18	1059.58	670.595	182.333	5.922	1.464	0.073	0.401		2.27792	2.72727	18.5	11.3694	3.616	2.16			68.653	94.3663	4.03997	2.45767
3230.93	1787.76	699.756	605.456	4.442	5.158	0.083	0.061		3.96139	0.779228	11.3535	4.28818	4.118	2.913			79.5007	78.0622	2.73086	2.70787
2426.16	1677.6	599.035	304.307	3.317	4.093	0.085	0.228		0.649356	0.811688	21.982	8.27766	10.007	1.217			59.075	54.3535	2.88342	3.17118
2657.53	3298.34	776.636	639.138	3.832	2.396	0.055	0.051		1	2.95454	4.85964	1.16685	1.876	5.673			53.6004	43.6807	3.34385	3.5441
2909.2	2158.53	795.657	450.077	2.85	4.078	0.058	0.067		6.68831	1	7.32182	3.77856	1.838	3.133			82.9463	78.7504	2.38957	2.67809
2437.92	1540.73	830.825	267.809	2.144	3.402	0.044	0.27		0.649356	1.68831	3.4182	11.5495	2.535	1.218			50.3346	75.979	4.20841	2.77102
2300.25	1309.34	691.85	298.233	4.816	3.781	0.06	0.185		0.779228	0.876623	6.68727	3.88396	6.066	1.997			63.7785	74.5185	2.65095	2.86892
2631.75	1322.87	687.589	253.385	4.411	5.795	0.07	0.259		0.876623	2.1139	6.68727	1.82577	15.442	1.081			67.8193	89.9389	2.54695	2.2043
4071.21	1005.75	1038.12	214.873	2.36	3.765	0.047	0.274		2.27273	1.55844	12.5396	9.42545	3.381	3.257			57.5107	51.4296	4.01934	3.42417
1725.92	1893.52	349.215	418.659	7.111	3.149	0.178	0.136		0.97426	1.6	26.8535	8.17273	3.053	1.774			81.0725	38.1245	2.17414	4.19444
2101.81	2028.21	465.016	447.3	1.63	2.663	0.061	0.127		0.811688	0.779228	6.83622	4.39369	13.657	1.272			44.1515	100.133	3.28814	1.82588
2387.41	1897.29	323.388	430.599	2.424	5.435	0.287	0.129		4.6139	0.97426	4.28818	5.88288	4.632	2.599			53.6961	82.566	2.7608	2.35276
840.004	1726.12	222.336	408.577	6.509	3.091	0.214	0.13		2.2426	0.714286	13.1351	3.67297	7.21	2.574			48.9254	69.7394	3.18591	2.28138
2160.17	1937.49	293.22	399.157	1.617	9.625	0.316	0.153		6.13896	1.36364	15.4124	1.67658	8.52	3.798			75.3083	58.7852	2.25792	2.9012
1700.64	1489.02	315.541	320.917	2.908	3.754	0.215	0.182		0.681818	0.714286	19.3423	4.49928	10.555	2.962			72.9872	69.2374	2.44541	2.60154
1779.41	1578.63	449.827	324.307	4.884	2.927	0.055	0.094		4.15584	1.42857	4.49928	9.14775	2.432	3.117			60.9989	61.1451	2.61937	2.82629
1809.4	1126.56	359.175	344.094	2.903	5.759	0.088	0.12		5.97426	0.97426	24.6476	8.63818	8.728	1.982			49.0555	59.8855	2.72311	2.981
893.491	1667.67	194.888	380.251	2.166	2.405	0.296	0.036		1.21299	0.649356	21.5461	4.49928	8.307	1.674			75.6902	62.434	2.20928	3.08032
1216.99	1879.82	285.784	400.336	4.207	1.816	0.187	0.147		4.83766	0.811688	7.96182	5.51838	6.205	2.324			55.5698	52.0838	2.77029	2.88053
2032.56	2030.87	427.333	516.074	2.978	2.409	0.14	0.048		0.714286	1	16.3443	5.52613	8.387	4.09			34.8855	35.2278	4.59431	4.45142
1696.64	1939.72	351.906	416.319	2.46	1.817	0.172	0.141		0.746753	1.91558	3.77856	8.53243	7.099	3.944			32.0666	32.0624	3.97847	4.4711
1914.27	1377.86	319.68	329.215	4.445	3.172	0.235	0.16		4.8713	0.681818	5.72955	5.15818	11.72	2.662			54.2033	46.1736	2.45381	2.98688
1106.05	1474.62	247.144	320.127	2.314	2.791	0.228	0.181		2.77923	0.714286	2.88727	5.81694	4.15	1.675			51.1077	93.3858	3.03295	1.73276
2830.95	2400.01	425.932	674.017	1.148	1.686	0.196	0.066		7.27792	2.17532	12.2928	11.6527	5.313	2.177			69.8928	51.0392	1.84103	3.29639
1862.23	1276.08	425.242	304.663	2.109	3.294	0.129	0.173		1.13636	0.746753	5.37387	5.37387	2.598	1.169			55.0363	46.1235	2.25447	3.05863
2643.01	2396.06	699.583	500.997	4.103	1.316	0.068	0.12		1.88312	0.681818	6.89818	3.52364	3.032	1.439			56.8885	44.3625	2.31247	3.43393
2084.45	1898.57	409.898	344.309	3.698	5.431	0.156	0.201		2.79228	0.876623	12.2673	3.84364	4.737	2.639			79.397	37.0616	1.56097	3.90429
2212.47	2139.97	358.332	451.829	1.234	1.954	0.217	0.132		1.42857	0.844156	6.13369	5.52613	7.095	3.039			38.3275	37.4434	2.76621	3.63351
1328.12	1744.52	241.666	395.115	4.127	1.9	0.286	0.07		0.681818	1.72779	5.72955	12.5658	3.626	1.962			32.573	49.0408	3.41335	2.65584
1238.47	2435.73	281.515	538.999	2.809	1.85	0.196	0.105		0.746753	0.746753	3.37441	4.54288	1.697	1.358			35.6931	79.2503	2.92149	1.712
2184.4	1651.19	523.335	337.199	1.781	2.677	0.1	0.182		1	0.649356	4.64847	4.75455	10.568	2.512			54.1295	35.7771	1.9854	3.96871
3287.75	1351.68	468.079	371.576	2.171	2.161	0.189	0.123		3.37662	0.746753	15.4487	4.39369	9.112	2.82			37.1618	33.3163	3.02182	3.24753
1489.6	1376.15	302.447	342.128	2.828	2.804	0.205	0.148		1.85649	0.714286	1.52727	4.49928	1.369	2.003			47.2017	52.6831	2.38743	2.67011
2839.39	1895.35	389.303	361.488	3.616	6.242	0.118	0.182		3.96139	1.85649	16.8464	11.6527	2.521	1.945			55.4707	71.7063	2.22078	2.18236
2158.43	1640.97	350.464	386.016	3.86	2.648	0.221	0.138		1.64936	2.66234	4.54288	11.1861	5.421	1.643			40.2616	61.5455	2.877	1.8717
2058.59	1284.44	392.17	330.493	1.448	9.641	0.168	0.148		1.33117	1.29871	9.86847	9.29694	7.291	3.005			51.6648	34.4819	2.35903	3.71456
1801.17	1224.77	308.015	305.103	1.743	4.778	0.239	0.165		2.46753	0.746753	12.8255	3.67297	11.107	4.012			34.7131	39.6611	2.75961	3.09392
3487.8	1621.25	547.023	424.795	2.817	1.763	0.146	0.056		1.71429	0.811688	4.13892	6.32667	2.614	1.488			41.6365	40.3644	2.67637	3.36863
1353.54	1460.5	267.752	336.858	6.348	2.885	0.237	0.081		0.779228	1	4.24432	7.45135	3.238	2.129			48.1664	34.4819	2.18519	3.4775
2106.02	950.228	282.554	427.746	1.696	2.032	0.331	0.065		1.91558	0.714286	1.37818	4.13892	3.253	3.316			46.7547	65.947	2.27565	2.60017
2218.97	963.027	381.294	270.809	2.553	4.249	0.192	0.165		1	2.35195	4.85964	12.7769	4.546	1.391			52.3259	45.8039	2.41463	2.85233
2920.54	1451.37	460.145	447.116	2.738	3.401	0.087	0.091		1	1.38961	4.64847	7.76364	3.834	1.496			47.634	38.1742	2.17414	3.9754
1868.36	1033.49	433.913	232.442	1.861	5.846	0.125	0.24		0.844156	1.55844	5.15818	7.76818	4.809	4.39			37.6206	32.249	2.68734	3.18096
3971.59	2396.18	679.925	516.6	1.978	2.105	0.108	0.056		4.67532	0.681818	14.8335	4.79766	2.178	2.552			34.2053	41.1825	2.61119	2.99173
1890.7	1556.75	351.975	323.656	2.333	4.002	0.192	0.187		2.77923	1	12.8823	6.53766	1.741	1.957			59.4054	42.2546	1.50102	3.02833
2464.11	999.275	411.418	300.48	1.931	3.471	0.183	0.139		0.714286	1.49357	5.51838	6.49454	2.209	1.612			64.3404	34.5748	1.49996	3.40581
2160.49	1512.46	411.369	399.85	3.057	1.287	0.16	0.119		1.36364	1.6	7.32182	7.76818	3.381	2.113			56.0357	48.9851	1.44694	2.63278
1055.9	2923.47	229.215	751.023	1.405	4.531	0.253	0.065		0.746753	1.23377	4.93243	7.15279	3.642	2.187			46.0997	89.8781	1.56245	1.51528
2545.99	2356.76	505.209	429.949	8.336	2.093	0.125	0.16		0.649356	2.69485	2.86469	14.6	3.492	1.564			32.7567	48.5489	2.38457	2.92616
2281.25	2081.72	443.974	439.737	1.776	2.634	0.145	0.135		1.85649	0.844156	11.8454	7.19658	3.568	3.656			42.8019	37.9473	1.84992	2.68827
2616.83	2183.51	419.676	578.525	2.263	1.716	0.187	0.041		0.649356	0.649356	4.28818	4.79766	1.713	1.492			66.0379	31.1448	1.3111	3.60859
1925.36	2436.43	306.359	530.177	5.766	2.032	0.258	0.109		1.26623	1	6.43273	8.42727	1.815	1.176			38.0526	53.2635	1.71547	2.30363
1979.09	1375.48	345.641	414.416	1.855	4.777	0.104	0.101		1.42857	0.714286	8.93658	3.67297	1.419	1.331			41.0122	30.4138	1.78559	3.718
770.032	2105.84	259.219	438.193	2.426	1.813	0.144	0.069		0.941558	2.17532	11.7395	12.4166	6.134	4.553			50.371	38.9749	1.3331	2.89777
668.892	1829.92	166.215	417.343	1.479	2.558	0.304	0.033		0.746753	1.64936	6.68727	6.64324	2.571	2.382			36.6197	40.6079	2.01668	3.04433
2078.76	2280.58	432.922	595.019	2.13	6.534	0.139	0.081		1.29871	0.844156	3.67297	12.2546	1.902	1.38			48.8774	31.1603	1.48622	3.20826
2710.74	2151.29	468.08	503.466	2.404	4.575	0.155	0.107		1.21299	0.97426	9.29694	5.87874	1.251	1.097			51.0882	39.0708	1.82364	3.18204
2566.88	2070.61	299.165	458.046	2.11	1.719	0.36	0.124		1.81818	1.38961	8.74364	8.53243	6.866	1.884			42.8019	42.3663	1.53515	2.11492
2129.93	2311.26	276.53	632.363	1.846	4.289	0.35	0.073		0.844156	1.16883	12.2546	5.92252	8.782	1.484			47.1699	35.9812	1.46223	2.73592
3262.82	3116	472.561	967.133	3.744	3.364	0.184	0.042		0.97426	0.681818	4.28818	3.92775	1.99	1.848			30.1496	41.7732	1.86893	3.03767
2068.61	2108.43	309.853	711.592	2.072	5.687	0.271	0.052		0.779228	0.746753	7.45135	6.71712	4.611	2.23			950.125	46.3079	3.65755	2.63509
1192.49	1587.81	255.279	371.937	2.92	2.525	0.115	0.144		0.714286	1.94852	6.71712	5.66775	2.439	4.194			672.601	50.7925	3.15046	2.25705
1217.18	2549.98	242.736	491.093	1.785	5.764	0.13	0.066		0.714286	1.68831	4.39369	11.5927	1.263	2.312			570.098	46.6905	3.51594	1.94579
1901.92	1551.99	551.029	321.354	1.965	2.659	0.039	0.189		0.779228	2.98713	5.92252	8.93658	3.108	2.562			426.097	40.3644	3.79235	2.22659
1645.01	1004.76	326.68	313.142	1.766	2.48	0.194	0.129		1	1.23377	14.7273	11.9874	2.094	1.883			445.86	38.3275	3.33613	1.84228
2571.52	1586.93	410.219	403.929	4.415	3.369	0.192	0.122		1.26623	0.714286	5.66775	8.32144	3.698	5.617			349.101	43.9318	3.76686	1.82621
1636.5	1538.9	354.66	458.017	4.381	2.362	0.163	0.092		0.811688	1.39614	7.47387	3.88396	1.534	1.975			350.449	39.6989	3.03197	1.7948
2655.34	1189.25	525.246	304.7	4.447	6.722	0.121	0.161		0.681818	0.681818	7.87351	7.25838	2.641	2.863			400.911	39.0513	2.66756	1.795
2436.34	1473.34	419.267	322.383	2.773	1.827	0.174	0.178		1.49357	1.88312	4.24432	17.2142	4.136	1.89			342.433	45.2769	3.25524	1.48252
2841.34	1345.79	398.575	273.202	2.151	4.155	0.225	0.227		1.88312	1.26623	4.39369	5.41297	1.437	3.887			199.143	36.6964	5.15353	1.89009
1630.82	1270.63	345.035	352.084	1.768	1.812	0.172	0.129		0.779228	0.941558	6.89818	13.5854	2.026	3.8			290.878	39.4081	3.27497	1.77285
1167.86	1341.82	303.645	369.433	2.606	6.204	0.159	0.025		1.64936	0.746753	11.9944	9.71818	2.432	2.13			286.781	46.8615	3.28769	1.51907
2173.42	729.808	380.974	238.67	2.12	1.283	0.094	0.161		0.649356	0.811688	5.15818	5.56216	1.277	1.467			283.745	45.3431	3.08145	1.4477
606.35	1102.85	168.931	213.486	1.697	2.883	0.267	0.304		1.38961	2.95454	6.32667	5.83514	1.482	4.039			221.778	37.4433	3.98949	1.37116
1582.26	576.748	265.125	207.927	2.216	9.932	0.283	0.168		2.45454	1.62338	4.79766	6.28182	2.006	3.549			338.843	31.4274	2.81698	1.77755
1648.08	930.929	271.299	185.566	2.887	2.556	0.281	0.34		0.649356	1.78571	6.43273	16.1982	1.604	1.352			305.305	38.4188	3.25922	1.37243
1088.78	1011.73	223.936	342.298	3.999	3.824	0.273	0.109		0.746753	1.91558	13.2247	5.72955	1.709	1.846			261.141	41.0366	3.22082	1.16086
2785.3	1807.33	699.96	404.916	2.351	6.657	0.071	0.139		0.746753	1.78571	4.54288	1.61441	2.736	1.349			234.746	33.3082	3.31639	1.58855
1766.78	1717.76	240.631	390.671	1.71	3.726	0.383	0.141		0.681818	1.29871	11.46	12.7151	2.584	1.196			296.814	527.858	3.09673	3.28586
1326.49	1337.43	230.337	409.199	2.877	4.357	0.314	0.1		0.746753	0.811688	7.36364	1.15454	2.659	1.758			213.609	369.442	3.03153	4.14809
1208.93	1667.24	208.388	378.423	2.745	6.111	0.35	0.146		0.844156	0.779228	6.49454	6.68727	1.958	3.609			240.953	393.046	3.26412	3.70816
2021.88	1107.15	356.455	219.297	3.501	2.371	0.2	0.289		1.21299	0.714286	5.56216	6.79243	2.53	1.582			198.294	335.129	3.29141	2.89678
1062.14	840.236	201.306	254.898	2.274	2.062	0.329	0.163		1.91558	1.13636	5.66775	4.33333	2.682	2.475			185.563	193.531	2.90134	4.03307
1964.48	874.51	264.261	193.663	1.548	4.506	0.354	0.293		1.13896	0.649356	5.51838	5.87874	1.793	3.372			233.825	312.498	2.99868	2.88353
1105.35	822.3	216.185	207.824	2.643	11.877	0.297	0.239		1.29871	1.23377	8.17273	5.36919	3.212	1.432			217.037	249.084	3.22775	3.15405
2162.32	1075.78	311.827	319.49	2.034	4.26	0.279	0.132		0.714286	1.81818	9.97387	3.67297	3.262	3.214			146.786	220.219	3.27013	3.21951
957.222	777.607	246.954	186.687	5.937	5.474	0.197	0.28		1.33117	1.33117	8.93658	7.96182	1.448	1.541			157.817	202.312	3.58232	3.31667
1041.67	634.82	204.09	215.405	2.717	2.957	0.314	0.172		0.811688	1	5.26364	13.12	1.159	1.589			123.467	195.939	3.60962	3.00596
1279.36	952.201	214.015	264.28	2.073	3.028	0.351	0.171		1.64936	0.876623	5.15818	6.13369	2.16	3.379			159.011	201.982	3.15368	3.17205
1420.18	672.113	411.515	287.93	2.977	1.824	0.105	0.102		2.14286	0.649356	8.59423	6.38847	2.989	2.128			220.106	245.858	2.22631	2.76261
2197.61	1420.7	401.428	338.112	3.051	2.779	0.171	0.156		0.649356	0.811688	5.88288	4.54288	2.643	2.591			159.782	189.807	3.22053	3.21764
1561.66	822.242	344.684	264.053	5.468	6.685	0.165	0.148		0.681818	1.13636	7.72432	4.64847	2.412	1.166			149.402	163.371	3.06574	3.15892
1843.14	1827.82	308.136	422.074	3.737	6.493	0.244	0.129		1	0.714286	8.23387	4.79766	1.389	4.276			206.501	164.066	2.30712	3.10682
3030.07	1895.64	641.911	365.313	2.495	3.429	0.092	0.178		1.16883	2.17532	3.14546	5.77333	2.164	1.932			139.766	115.135	3.06472	3.39652
1126.13	1114.46	274.589	266.766	3.416	5.281	0.188	0.197		1.38961	0.941558	4.24432	3.37441	3.933	1.85			146.888	122.272	2.94334	3.26234
1126.07	1793.11	249.077	422.424	5.843	5.457	0.228	0.126		1.23377	0.681818	5.26364	11.23	3.446	5.672			180.589	171.257	2.47095	2.69737
1044.49	1526.57	286.63	465.427	2.288	3.691	0.16	0.089		1.38961	1.64936	9.12198	6.47586	1.734	2.979			98.1075	105.025	3.15916	3.58651
1174.16	1051.98	360.095	388.103	3.611	1.477	0.114	0.088		1.64936	2.42597	8.19273	13.4359	2.344	1.886			134.361	145.089	2.91213	2.51799
1701.77	2093.57	426.643	448.907	2.772	3.235	0.117	0.131		1.42857	2.17532	6.13369	5.72955	2.849	2.101			172.716	124.744	2.57456	2.83817
1554.81	1515.54	388.65	378.115	1.421	2.9	0.129	0.133		1	1.71429	7.21818	6.94182	2.242	2.701			171.136	126.767	2.58858	2.79242
1095.76	997.185	280.255	232.32	4.301	1.494	0.088	0.232		0.649356	0.681818	7.72432	14.262	6.538	2.325			121.729	118.605	2.85534	3.03712
1927.5	2001.16	262.519	469.725	1.028	3.592	0.351	0.114		0.649356	2.45454	8.17273	12.6276	2.331	1.967			90.6077	126.88	3.37319	3.01595
1458.37	1544.68	325.723	310.524	4.634	1.744	0.173	0.201		0.876623	1.36364	12.1243	11.8454	3.743	3.712			93.5664	84.0757	3.59962	3.55296
2108.45	1498.3	325.309	403.051	2.88	1.993	0.25	0.116		1.9852	1.38961	7.66252	8.33946	6.932	1.479			120.396	112.656	2.78727	2.61587
2113.3	1824.22	322.884	464.448	2.942	2.236	0.255	0.106		1.38961	1.33117	4.64685	6.28182	3.236	1.801			76.1329	94.8105	3.72191	2.82413
1006.59	1549.87	222.308	309.319	2.094	3.236	0.256	0.204		0.714286	1.16883	13.5413	9.14775	4.979	6.272			95.8098	71.6327	3.36086	3.84368
804.626	1416.33	190.238	339.456	3.364	4.338	0.279	0.077		0.649356	1.13896	4.24432	14.8153	3.01	1.593			170.602	104.709	2.29754	2.48283
2293.66	1851.99	393.669	399.882	2.201	2.854	0.046	0.146		1.13896	0.714286	6.75455	9.44613	1.25	3.851			77.1298	117.436	3.71762	1.96534
1741.58	1290.1	410.683	284.56	1.535	6.456	0.065	0.2		0.681818	0.811688	1.27243	6.94182	4.049	1.769			74.1712	93.3792	3.7845	2.38261
2188.93	1005.92	405.133	222.999			0.168	0.254		0.714286	0.681818	5.45658	7.76364	2.616	1.894			85.344	56.921	3.49293	3.40826
1148.18	1282.06	223.745	316.802			0.288	0.161		0.97426	1.36364	4.28818	1.61478	8.313	4.681			75.3127	88.4121	3.6574	2.54523
1860.41	1587.83	405.423	351.246			0.142	0.162		0.97426	0.746753	4.75455	6.94182	9.425	6.003			129.544	76.6616	2.53261	2.9775
2278.75	1531.94	390.495	324.209			0.188	0.183		0.649356	0.649356	7.15279	4.79766	8.127	1.772			133.724	75.3063	2.37016	2.5718
2864.88	1162.52	498.18	297.503			0.145	0.165		0.746753	2.1139	13.6364	4.39369	4.739	1.759			85.0041	64.367	3.57137	2.84396
3131.24	1400.06	580.758	365.401			0.117	0.132		0.876623	0.844156	3.14546	4.76937	7.123	1.663			104.156	60.8769	2.95656	2.65747
2402.26		256.989				0.152			1.13636	1.23377	5.36919	8.93658	2.059	2.811			80.604	65.1938	3.19674	2.82051
1753.08		395.611				0.141			0.746753	1.38961	7.36396	5.71135	1.912	3.763			71.8679	81.7873	3.19821	1.89134
1742.14		357.192				0.172			1.81818	0.714286	8.12847	3.98955	4.831	2.074			75.6637	92.5743	3.71588	1.74269
1293.85		245.738				0.269			1.38961	0.746753	4.85964	11.9944	2.032	2.51			74.5867	57.9137	3.52031	2.72622
1267.2		215.967				0.341			0.714286	0.746753	4.28818	4.93243	2.925	3.128			94.3296	58.6725	3.0144	2.56274
1272.4		263.353				0.231			1	0.746753	4.33333	7.15279	7.318	1.603			120.552	53.1512	2.74272	2.70144
1261.28		322.953				0.152			1.16883	0.649356	5.11441	8.32144	2.991	3.225			89.9568	38.3275	3.08019	3.94797
986.157		236.371				0.222			1.23377	0.649356	5.37387	6.79243	6.797	1.483			83.6222	50.828	2.66829	3.02575
1801.75		299.302				0.253			1.64936	1.55844	5.88288	6.32667	8.392	1.648			141.178	42.5254	1.82092	3.30539
1750.36		339.905				0.19			1.85649	0.714286	6.58144	3.52364	4.359	4.188			78.2936	39.1152	3.25139	3.18031
1679.14		315.335				0.212			1	0.681818	4.28818	4.93243	1.875	1.725			85.0445	43.4166	2.85728	3.12868
2913.23		443.811				0.186			0.746753	2.2426	5.88288	16.2131	2.457	3.507			144.078	68.7422	1.87276	2.26468
1445.8		278.996				0.233			0.681818	1.71429	7.9173	3.16324	1.63	2.394			89.1939	45.0623	2.91374	2.90828
810.256		186.072				0.294			0.649356	0.746753	6.1773	3.52364	3.599	2.977			71.0738	37.9712	3.59157	3.29556
2428.65		415.254				0.177			1.23377	0.649356	8.42727	8.53243	1.069	2.032			82.2563	55.1133	3.02474	2.88868
797.342		220.935				0.205			1.29871	0.681818	9.91273	4.79766	2.08	1.353			74.3779	56.6006	2.62559	2.58505
957.106		179.124				0.375			0.714286	0.649356	5.26364	4.92144	2.356	1.512			73.0222	48.5192	2.92078	2.68095
1178.19		217.224				0.314			1.33117	1.21299	5.56216	12.3548	2.282	1.382			59.5027	38.0132	3.84618	3.80936
1727.89		306.772				0.231			0.746753	1.85649	9.86847	6.74883	3.441	4.187			78.032	45.1293	2.55775	2.65364
1557.3		271.912				0.265			1.68831	1.26623	5.92252	3.67297	1.99	3.462			100.116	58.9344	2.66202	2.76532
2027.19		328.056				0.237			0.811688	0.649356	4.39369	3.14546	1.568	4.837			82.8096	32.0904	3.26281	4.22483
1995.27		236.697				0.448			0.811688	1.13896	6.28288	4.33333	2.814	1.328			86.4075	37.0877	2.6272	2.8387
2010.62		317.628				0.25			0.811688	0.844156	8.68182	4.28818	1.189	2.76			56.5308	43.4818	3.17645	2.89792
1907.8		286.841				0.291			0.681818	0.844156	1.12324	6.94182	1.395	1.635			66.7623	36.3593	3.29643	2.8828
1702.73		301.173				0.236			0.681818	0.681818	11.8545	12.7757	7.621	5.395			58.1893	51.3626	3.52202	2.06442
1317.56		301.962				0.182			1.78571	1.29871	5.87874	7.36396	1.331	1.31			66.5296	55.2268	2.96212	2.56967
1368.17		228.676				0.329			1.42857	0.681818	1.21636	14.9459	1.424	1.407			52.4783	41.4197	3.41098	2.90245
1572.45		325.162				0.187			0.876623	1.49357	5.88288	5.15818	1.848	1.36			59.2153	34.2345	3.21316	3.06479
2191.95		481.275				0.119			0.941558	2.69485	8.12847	6.94182	2.017	1.204			55.8725	65.8867	3.3751	1.58808
1353.43		349.615				0.139			1.38961	2.45454	5.56216	14.9827	3.223	1.268			62.2013	43.7379	3.71799	2.25721
1767.3		234.023				0.406			0.681818	0.941558	4.64847	3.98955	8.767	3.922			54.092	54.2695	3.28953	1.99184
848.217		193.15				0.286			1.85649	1.13896	4.75455	5.15818	1.207	3.206			56.8858	31.9531	3.15147	3.34883
1061.12		253.875				0.207			1.38961	0.714286	5.51838	5.56216	3.713	1.626			65.1972	38.833	2.87349	2.91465
1855.27		439.962				0.12			1.23377	1.13636	5.37387	4.54288	3.216	1.492			91.6773	57.9748	2.22475	1.82247
1464.93		416.85				0.106			0.779228	0.714286	13.9454	3.14546	4.244	2.462			108.654	38.6553	1.96269	3.31155
2454.6		591.119				0.088			1.64936	0.97426	7.57514	7.76364	5.731	3.337			101.165	32.1403	2.0788	2.92329
1306.5		292.717				0.192			1.64936	1.71429	8.74364	15.4487	2.668	2.133			53.4509	49.5782	3.71987	2.62453
931.335		208.986				0.268			1.26623	0.941558	6.1773	11.2737	3.247	1.676			89.7248	34.7131	2.50505	2.98068
2094.58		452.72				0.128			0.681818	1.21299	4.93243	5.87874	3.584	4.172			41.0122	34.2345	4.18718	2.80591
2436.46		395.62				0.196			0.649356	0.681818	5.36919	6.1773	3.773	3.561			80.3749	41.7082	2.88901	2.79528
904.606		188.058				0.321			1.72779	0.649356	5.76364	4.28818	9.298	4.068			110.621	34	1.88455	2.54172
1827.84		506.798				0.089			0.649356	1.72779	12.4618	6.53766	2.911	2.426			53.7122	45.9674	3.67894	1.82994
2486.9		520.82				0.115			1.64936	1.29871	6.38847	18.6377	5.901	3.519			78.3282	39.4081	3.0347	2.03756
1525.64		277.979				0.248			2.77923	1.91558	6.24	4.75455	1.356	2.926			55.2309	37.4291	3.19637	1.78528
1362.48		284.594				0.211			0.681818	0.941558	6.79243	7.25838	3.357	2.281			53.9352	30.2655	2.98924	2.45073
727.661		175.842				0.296			0.681818	0.746753	5.26364	7.19189	3.956	6.032			40.2813	47.0956	3.76472	1.60962
715.588		267.531				0.126			1.13896	2.66234	5.92252	7.66252	4.111	1.645			41.1825	34.9545	3.51303	1.65663
3110.31		653.193				0.092			1.6	1.72779	6.64324	6.28288	2.721	1.577			56.2228	37.2156	3.09103	1.74833
1602.26		357.726				0.157			1.38961	1.42857	7.9973	4.85964	2.489	1.121			118.261	36.9951	1.72815	1.8621
2150.86		378.487				0.189			0.649356	2.5	5.47478	5.37387	3.729	1.449			61.6847	38.37	2.7317	1.592
1164.49		311.027				0.151			0.779228	1.6	4.75455	9.6573	2.282	1.639			68.8041	35.5106	2.97158	1.80078
1280.09		440.662				0.083			1.39614	0.844156	1.27243	9.35874	8.668	5.563			73.9261	45.7056	2.37254	1.61539
1058.86		282.275				0.167			0.844156	0.876623	3.37441	14.9647	4.587	2.296			55.3212	31.0645	2.67084	1.75107
1384.36		319.169				0.171			0.649356	1.88312	9.85766	4.4373	5.852	4.611			42.1248	35.5106	3.62642	1.75104
1677.13		381.129				0.145			1.91558	1.21299	12.97	6.71712	4.595	1.655			49.9299	32.3543	2.93798	1.90091
1110.78		223.8				0.279			1.78571	0.844156	4.64847	13.7342	3.22	4.4			43.2782	33.541	3.37964	1.77765
1236.38		256.131				0.237			0.681818	1.38961	5.52613	11.1861	3.321	3.271			79.4208	30.5941	2.75953	1.84021
1174.71		265.57				0.209			1.91558	2.2426	6.28288	6.95982	5.012	4.324			76.2168	725.541	2.45855	3.49835
903.068		179.82				0.351			1	0.714286	9.97387	11.8126	7.227	1.41			43.8509	644.235	3.58694	3.65566
505.064		146.635				0.295			1.71429	0.844156	8.12847	7.15279	2.448	3.568			78.59	386.469	2.29609	3.3276
1082.89		351.816				0.11			0.681818	0.876623	4.33333	6.24	4.857	5.186			42.638	314.602	3.14159	3.40661
									1	0.649356	4.79766	5.41297	5.166	3.062			49.7293	379.523	3.02565	3.04807
									1.9852	0.649356	8.48883	12.522	4.401	4.66			68.6749	400.76	2.29044	2.90121
									0.649356	0.811688	5.32545	5.37387	4.654	1.342			67.4759	291.05	2.57078	3.57017
									1.85649	0.811688	12.3636	6.1773	4.629	1.342			48.1651	328.846	2.76977	2.83159
									1.52597	0.714286	12.7514	8.42727	8	4.493			41.5074	229.249	3.03105	3.3824
									1.72779	2.5	4.64847	11.6829	4.558	2.052			39.1152	287.226	3.13998	2.94987
									0.844156	1.13636	12.1616	5.62396	2.602	3.465			59.6825	236.429	2.48262	2.94664
									1.16883	0.681818	11.53	6.53766	2.74	2.01			49.0796	235.172	3.04026	2.89484
									1.55844	1.64936	9.37694	5.11441	1.423	1.221			55.3641	224.386	3.05412	2.82167
									0.681818	1.26623	3.26883	8	2.159	4.386			64.6745	240.395	2.62183	2.57157
									0.681818	0.844156	1.58919	6.71712	1.895	4.161			37.1618	219.229	3.57707	2.52859
									0.714286	0.649356	3.52364	12.3728	5.36	2.545			54.4059	214.422	2.43134	2.4853
									2.75974	0.97426	5.32545	13.7962	4.247	3.292			56.7274	181.189	2.50419	2.74423
									0.681818	0.681818	3.62919	5.98432	5.101	2.36			53.2781	158.08	2.67169	2.56575
									2.12987	0.714286	12.7769	18.8545	4.841	3.013			40.7186	123.856	3.20841	3.11371
									2.33766	1.64936	5.36919	7.76818	4.298	2.754			64.4401	169.46	1.81111	2.21338
									0.779228	0.681818	9.6573	5.11441	1.594	1.06			36.7696	103.324	2.89615	3.28675
									3.21429	0.779228	3.14546	15.2995	3.07	2.086			31.6228	115.371	3.07487	3.1469
									1.52597	0.811688	8.84919	11.46	5.136	3.566			59.4643	128.415	2.35842	2.54298
									1.81818	0.746753	8.89279	16.8727	6.956	1.353			32.573	114.261	4.05345	3.12635
									0.649356	0.97426	8.89279	6.64324	8.005	1.149			42.72	108.848	2.54313	3.50944
									1.36364	0.746753	5.72955	12.5478	5.473	2.992			32.7926	150.454	3.54702	2.61647
									0.97426	0.681818	6.43273	4.18252	4.529	1.597			50.331	89.7834	3.15309	3.47376
									0.811688	0.746753	7.76364	7.19658	9.042	1.205			52.7731	143.562	2.07315	2.6121
									0.779228	0.681818	2.97273	8.63818	7.02	3.388			70.0928	125.57	1.74464	2.79519
									0.97426	0.844156	3.14546	5.92252	1.63	2.379			42.0476	111.56	2.80847	2.69295
									0.714286	0.649356	4.36126	5.77333	6.13	1.327			46.8229	128.316	1.86348	2.50195
									1.6	0.97426	14.3238	7.81171	1.364	1.816			37.054	129.809	2.53358	2.39989
									1.38961	1	5.56216	4.94727	3.105	1.116			58.1545	102.166	1.83011	3.05285
									2.14286	0.876623	13.5854	4.4373	8.283	1.594			34.9857	121.665	2.9163	2.47558
									0.876623	0.876623	14.7535	8.32144	2.557	1.303			41.8808	125.927	2.24123	1.86779
									1.13896	0.876623	5.45658	5.15818	6.344	1.718			55.9777	84.3837	1.63157	2.60359
									1.16883	0.714286	22.1175	5.51838	2.269	1.381			38.4708	86.5698	2.02762	3.17098
									3.19485	0.649356	11.3535	6.98559	6.058	1.577			55.9522	53.1526	1.49976	3.61355
									0.876623	0.844156	13.6288	4.45549	1.008	1.66			47.4131	71.31	1.83188	3.19384
									1.46139	1.38961	4.69225	6.28288	5.912	1.032			40.7063	100.662	1.87975	2.24363
									2.46753	0.811688	9.34727	4.95135	6.732	1.974			40.8167	102.716	1.91295	2.18761
									1.39614	0.779228	7.45135	2.98468	2.13	1.14			39.6611	51.091	1.89509	3.20988
									1.29871	0.649356	5.15818	3.52364	4.277	2.204			42.5206	50.1934	1.91845	3.34881
									1.39614	1.13636	21.3531	5.52613	3.734	1.162			31.1448	78.6804	1.98742	2.37341
									2.17532	0.844156	6.28288	6.34469	5.682	1.451			33.2223	48.3736	2.63879	3.86781
									1.36364	0.681818	8.47636	3.14546	1.032	2.861			30.1496	59.0149	2.71105	3.31333
									1.21299	1.85649	6.28182	6.43273	1.4	2.002			50.6063	92.7712	1.81171	2.15509
									1.71429	0.844156	9.19135	5.56216	8.991	2.543			33.6155	71.8401	1.56841	2.68332
									0.681818	0.681818	8.22883	5.81694	3.944	1.32			39.1152	74.3934	1.752	2.93611
									3.14936	0.649356	12.3818	6.89818	8.963	1.448			43.8634	51.1566	1.63411	3.38623
									1.29871	1.13896	6.83622	4.93243	5.916	1.159			56.2228	51.0882	1.39563	3.1849
									1.71429	1.29871	6.83622	3.88396	13.639	2.923			36.0555	86.1592	1.75475	2.50938
									1.46139	1.13636	8.68182	4.49928	12.323	2.331			36.6197	66.4197	1.19592	2.68479
									2.46753	0.746753	16.1694	8	10.018	4.445			34.4617	35.2375	1.46135	3.77066
									1.38961	0.779228	5.81694	6.43273	18.889	2.207			641.73	57.6281	4.24816	3.39823
									1.13636	1.49357	9.27874	4.69225	6.337	3.373			551.939	68.7942	3.32815	2.23074
									0.681818	1.71429	1.25441	5.88288	6.878	1.537			384.609	48.1474	3.36856	3.07327
									1.85649	1.81818	8.78739	3.52364	8.11	2.346			364.093	41.5933	3.09114	3.86093
									1.65584	0.714286	8.22883	6.28182	13.176	2.121			316.903	70.5003	3.29379	2.28189
									3.53896	1.64936	9.42545	4.69225	5.364	4.223			244.853	41.7852	3.2045	2.99858
									0.681818	0.844156	15.9586	4.28818	2.164	1.351			227.079	54.3323	3.24479	2.60277
									1.49357	1.38961	5.51838	13.6288	8.784	1.317			181.108	46.9383	3.25095	2.96448
									1.13636	0.649356	6.1773	6.28182	2.017	1.494			216.802	59.8985	2.88793	2.41721
									1.75325	0.876623	16.2825	5.56216	6.014	3.857			135.755	39.5601	3.3916	2.89939
									2.46753	1	6.68727	4.64847	2.054	1.367			110.179	40.5216	3.8907	3.2286
									0.844156	0.681818	5.15818	6.24	8.274	3.429			175.189	44.6878	2.56321	3.25979
									1.13636	0.941558	16.3261	7.66252	10.148	1.648			111.799	31.1448	3.64315	4.06008
									1.39614	0.649356	7.96182	7.72432	4.251	1.434			114.001	31.832	3.29421	3.41189
									1.71429	1.21299	2.78162	6.38847	2.076	1.436			93.1884	51.7493	3.43782	2.56104
									1.85649	0.746753	6.73636	5.51838	3.201	2.68			107.671	55.194	2.8647	1.85035
									1.91558	0.844156	1.37818	8.53243	10.337	2.215			76.1052	35.171	3.86147	3.35632
									1.9852	0.681818	11.1874	6.49454	1.911	3.232			96.4899	41.3553	2.83569	2.97105
									0.681818	2.12987	6.83622	7.51315	3.196	1.155			84.8655	70.0071	3.03109	1.48429
									2.14286	0.941558	6.31818	6.53766	6.852	1.639			126.56	74.8131	2.54659	1.50193
									1.85649	1.33117	2.57636	7.25838	7.827	3.143			117.56	53.0555	2.84131	1.77559
									1.72779	0.649356	3.92775	5.26364	8.92	2.343			117.345	44.4607	2.7936	2.52282
									2.82468	0.876623	9.89455	7.47387	8.957	1.412			78.0507	34.9105	3.71191	2.887
									1.13896	1.16883	11.4	5.88288	2.162	1.687			97.3143	32.0647	2.84362	2.78815
									1.33117	1.38961	18.26	5.26364	7.229	3.203			86.5178	62.0081	3.05919	1.7716
									2.45454	0.811688	16.59	12.8255	6.587	2.85			129.926	41.0366	2.15867	2.30844
									1.23377	1.21299	5.36919	4.24432	9.852	2.214			61.469	36.7151	3.76566	2.71051
									3.21429	0.876623	7.36396	13.8398	8.046	2.478			114.02	47.2017	2.30776	1.98244
									2.27792	1.71429	7.21478	3.37441	8.335	1.038			87.4066	35.7771	2.8451	2.34942
									1.85649	0.681818	9.55171	8.66667	16.8	2.104			89.526	50.9902	2.38652	1.89673
									1.94852	0.681818	12.8255	4.64847	1.456	2.822			77.0334	32.8938	2.64779	2.23321
									1.33117	1.26623	4.64847	9.19135	14.113	1.539			70.6877	52.8015	3.03459	1.65047
									1.55844	0.746753	6.94182	7.66252	5.288	2.277			56.3649	34.4819	3.21438	3.09215
									1.52597	2.12987	2.38818	5.81694	9.581	1.496			38.3275	41.1096	4.81187	2.21437
									0.746753	1.71429	8.21586	4.28818	4.35	1.558			125.526	32.9849	2.26888	1.94945
									2.3713	1.36364	5.51838	13.8398	6.113	2.043			70.342	41.2311	2.75145	1.90982
									1.71429	1.52597	1.42182	7.66252	10.391	1.273			73.9384	31.3209	2.76257	1.8528
									0.811688	1.38961	17.935	1.15454	6.484	1.178			64.8849	34.1469	2.94685	1.78726
									1.38961	1.71429	9.59549	2.75928	14.172	2.688			47.4284	40.3609	3.54255	1.64234
									0.714286	1.72779	13.9454	7.32162	7.379	1.14			66.527	52.345	2.75851	1.39231
									2.72727	1.39614	4.39369	6.89818	8.552	1.855			56.8885	37.5899	3.50226	1.66222
									0.97426	0.649356	9.46432	7.81171	8.048	1.526			48.7032	37.5254	3.57934	1.77804
									1.33117	1.71429	1.65838	6.49454	5.285	2.332			60.1582	40.8167	2.96114	1.54742
									3.21429	0.941558	9.71818	8.32144	4.883	1.272			67.3647	32.7567	3.35816	1.64902
									1.62338	0.811688	14.244	5.21818	15.913	1.437			77.6297	644.598	2.82221	3.21077
									1.13896	2.12987	6.71712	1.31622	2.671	1.907			77.9993	468.882	2.83957	3.42909
									1.52597	0.779228	8.21586	13.7342	9.489	3.193			50.8479	493.449	4.01808	3.28392
									1.46139	0.649356	8.68182	5.58364	7.791	1.381			51.7439	419.818	3.06833	3.1687
									1.29871	1	6.32667	3.16324	10.543	1.058			57.0956	403.403	2.79322	3.21982
									0.844156	0.779228	11.38	7.96182	12.16	1.599			53.0377	338.483	3.56754	4.07786
									1.26623	0.779228	13.6654	4.35	3.867	1.864			49.0408	370.888	3.18941	3.28286
									1	0.714286	9.84273	1.15454	4.935	4.446			65.146	368.914	2.45052	3.44489
									1.88312	1.38961	11.6346	7.32162	6.592	1.634			97.3039	321.548	1.93681	3.42595
									0.746753	0.746753	7.83	1.16685	7.324	1.11			80.669	412.527	2.7306	3.20967
									1.13636	1	8.25964	8.59423	6.906	4.537			62.0081	387.995	2.94875	3.20558
									1.81818	0.811688	7.15279	6.53766	1.298	1.216			43.9327	328.222	3.36924	3.11873
									1.29871	1.71429	4.54288	6.1773	1.53	1.159			43.909	290.748	3.21794	3.42064
									2.27792	0.876623	16.6429	9.95586	13.396	3.803			53.8495	369.157	2.96481	2.54624
									0.681818	0.746753	7.18	7.55694	3.217	3.804			48.3322	254.852	2.88428	3.26207
									0.97426	1.21299	5.62396	3.52364	4.589	3.112			71.7979	219.431	2.61158	3.54632
									0.681818	0.844156	5.77333	5.37387	1.291	2.762			49.7293	197.532	2.92908	3.34731
									1.78571	1.21299	5.45658	5.66775	13.193	1.227			43.1743	228.653	4.01766	3.06689
									2.3713	0.844156	12.1436	5.41297	7.177	4.399			54.7459	195.44	2.50216	3.27072
									1.16883	1.62338	5.37387	11.7139	11.033	2.457			52.9528	192.34	2.87459	3.40084
									1	1.13636	9.2955	13.7524	1.799	1.599			52.2398	188.45	2.91498	3.19568
									1.26623	1.91558	14.2258	4.33333	5.674	1.948			51.8861	161.761	2.5275	3.69326
									1.55844	0.941558	1.25441	4.54288	10.621	4.34			36.7151	260.867	2.98336	2.96805
									0.876623	0.746753	7.24364	5.37387	5.537	2.999			77.3696	207.49	1.71807	2.70747
									2.98713	1.29871	9.49	4.54288	10.158	2.305			47.0205	149.125	2.80788	3.37206
									0.681818	1.33117	15.2195	11.9564	3.089	2.188			56.8972	195.918	2.5895	2.82682
									1.78571	1.62338	16.3854	6.1773	5.927	2.351			58.7968	172.737	2.66342	2.83262
									0.811688	1.78571	1.82577	3.37441	4.002	1.179			52.2015	152.591	2.9735	3.04198
									0.746753	1.23377	9.64	7.47748	5.063	1.964			42.0476	129.838	2.64314	3.0078
									1.75325	0.779228	6.31818	3.11964	3.017	2.842			56.3847	183.101	2.27662	2.70003
									0.844156	1.52597	8.11273	3.62919	13.391	1.487			70.7707	128.632	2.18437	3.10326
									1.23377	1.16883	6.45273	9.25315	7.806	4.061			45.8803	130.291	2.76315	3.47387
									0.779228	0.876623	12.2855	5.36919	8.837	3.203			48.169	141.81	3.00807	3.25761
									1.21299	1.23377	5.21818	5.87874	6.428	2.64			43.6578	133.659	2.85723	3.52809
									0.681818	1.21299	15.6416	6.68727	6.79	1.828			34	167.754	3.82345	3.02732
									2.46753	0.714286	7.21478	4.64685	3.242	1.365			32.3979	178.35	4.05565	2.47645
									3.34416	0.844156	13.12	4.64685	4.378	3.366			30.1496	166.012	3.62338	2.40641
									1.71429	1.71429	9.86847	5.72955	14.476	1.483			32.7567	149.274	2.99221	2.64867
									0.811688	0.844156	12.8823	6.94182	6.554	3.201			30.8058	141.378	3.18797	2.726
									0.941558	0.649356	4.49928	6.53766	5.258	1.731			31.4006	150.811	3.12432	2.3377
									0.746753	0.681818	4.39369	11.5927	3.986	1.198			36.4006	131.609	2.67936	2.71824
									0.681818	1.42857	5.51838	5.81694	6.803	3.486			63.0198	100.031	1.72097	3.58195
									1.23377	1.49357	9.14775	12.1243	8.788	1.268			37.4433	102.407	2.71989	2.97181
									0.941558	1.55844	16.1876	13.1373	4.654	2.111			46.9903	119.125	2.20648	3.26573
									2.98713	1.78571	8.42727	7.36364	6.404	1.981			32.249	79.7718	2.76616	3.82683
									1.38961	1.13896	5.98432	4.93243	11.562	3.486			42.2069	93.3108	2.8964	3.36947
									2.45454	0.649356	8.84919	1.67658	7.434	1.793			40.0545	107.063	2.89068	2.68391
									1.16883	0.714286	9.13964	5.66775	6.202	3.371			32.28	100.011	2.8809	3.04652
									1.36364	1.36364	5.37387	1.46545	10.13	1.907			46.4004	77.4295	2.50535	3.20204
									1.16883	0.811688	13.2685	5.36919	10.078	1.56			38.3465	116.098	2.51752	2.81758
									2.12987	0.811688	3.88396	9.55171	6.004	1.484			30.0666	75.3697	3.11401	4.07507
									1.55844	0.714286	7.81171	7.25838	11.19	2.166			38.5958	80.0245	2.52528	4.01032
									2.56494	1.21299	5.94727	7.36364	11.2	1.506			31.9531	104.705	3.00176	2.90253
									0.876623	0.941558	5.32545	8.62	13.791	1.758			49.2544	118.395	2.00845	2.60511
									0.649356	1.64936	1.12324	9.61818	6.522	2.224			39.0192	76.1775	2.89181	3.92994
									2.2426	0.844156	5.41297	4.93243	8.467	4.296			36.0555	64.4981	3.28679	3.69469
									0.941558	1.29871	6.43273	9.14775	7.351	2.251			36.0555	59.0278	2.68784	3.63016
									1.38961	1.33117	5.68577	5.41297	8.633	2.685			37.8769	81.4678	2.79983	3.21939
									1.26623	0.844156	5.87874	5.21818	4.487	1.749			41	91.9316	1.9995	2.92006
									0.714286	0.681818	5.17622	4.39369	1.492	2.185			32.1266	66.2118	3.23733	2.9428
									1.26623	0.779228	12.6714	6.66144	16.601	3.523			33.7343	66.9174	2.54375	3.85456
									2.43565	0.681818	15.1892	5.11441	4.662	1.403			44.7214	107.494	1.78505	2.27177
									0.876623	0.941558	5.74757	4.4373	13.22	1.342			33.4951	73.6579	2.78751	3.01992
									1.39614	0.876623	6.75455	4.18252	8.561	2.808			38.6394	87.8273	2.05446	2.73326
									0.681818	1.62338	5.92252	7.9173	9.64	2.901			37.2156	86.5955	2.21786	2.84724
									2.45454	1.75325	5.58364	1.52727	4.157	2.082			33.0605	65.6607	1.80817	2.89026
									1.39614	0.649356	4.36126	9.55171	2.764	1.527			34.9857	83.5451	1.93009	2.9949
									1.16883	0.844156	8.59423	1.86955	6.342	2.066			38.2753	78.8661	1.94942	2.56391
									1.46139	1.29871	5.62396	6.47586	5.951	1.952			33.1704	74.6814	1.97976	3.67283
									1.64936	0.714286	9.58182	3.92775	14.275	1.451			36.7151	81.1107	1.79218	3.21372
									1.13636	1.65584	5.56216	14.6432	9.185	2.767			37.5766	65.8027	1.79476	2.90473
									1.36364	0.844156	15.3255	4.94727	1.806	1.674			38.833	59.0085	1.96873	2.91681
									0.844156	1	5.94727	7.76818	7.678	1.883			36.8917	48.8484	1.84525	4.1898
									1.26623	0.649356	7.66252	5.26364	4.026	1.754			34.4819	46.3402	1.80311	4.25982
									1.91558	0.746753	8.57622	6.28288	4.754	1.813			40	85.0248	1.6725	2.7077
									0.779228	1.13896	11.1168	5.41297	2.167	1.462			37.8021	93.7564	1.79459	2.30058
									1.23377	0.746753	7.27658	6.24	12.347	1.128			31.3209	54.3415	1.46998	3.97848
									0.746753	1.29871	12.1182	6.43273	3.131	3.862			760.958	49.366	3.97454	3.46906
									0.649356	1.36364	4.24432	6.53766	5.684	1.388			629.427	49.4065	3.41893	3.50619
									1.85649	1.75325	3.37441	5.88288	5.939	2.079			473.41	71.1196	3.78246	2.5737
									0.779228	1.62338	9.88649	9.44613	5.601	2.125			491.481	51.1596	3.00244	3.36472
									0.811688	0.97426	7.32162	6.1773	6.712	1.895			406.194	44.4072	3.19615	3.457
									0.844156	0.681818	8.68182	5.21818	1.977	2.23			391.098	69.3731	3.27981	2.59044
									0.941558	1.6	5.77333	6.28182	5.852	1.886			377.663	53.6004	3.07654	3.19252
									0.876623	0.779228	5.41297	12.5658	6.827	2.72			360.738	100.036	3.30596	1.95214
									0.649356	1.36364	9.23513	5.41297	3.356	1.742			305.842	75.7497	3.20443	2.67667
									0.844156	0.681818	13.7549	3.73477	5.41	1.384			377.236	61.7414	3.08821	2.61043
									0.811688	0.811688	5.86727	4.28818	2.05	2.445			307.634	99.934	3.43997	1.66797
									1	1.23377	7.47387	5.66775	8.862	3.353			301.876	48.4251	2.9019	3.36995
									1.85649	1.68831	5.37387	5.51838	5.639	1.589			337.496	50.3041	2.76821	3.49797
									0.876623	0.811688	8.47636	7.19189	7.585	2.135			294.55	47.8539	3.30019	4.23052
									1.13896	1.16883	11.2917	4.18252	4.967	1.994			177.578	47.643	4.04082	3.54225
									0.941558	0.779228	8.98364	6.32667	5.277	2.319			293.254	95.4924	2.61997	1.85014
									1.65584	0.844156	8.92	6.32667	4.684	1.758			237.615	64.7231	2.9049	2.26542
									0.746753	1.72779	7.47748	4.93243	7.344	1.654			206.783	39.4838	2.93589	4.23746
									0.746753	0.811688	9.99946	11.23	4.017	1.606			207.183	40.1415	2.83995	3.34641
									1.6	1.75325	6.68727	3.98955	3.753	1.229			239.589	81.6358	2.70713	2.29094
									0.714286	1.26623	5.47478	6.1773	3.55	1.071			220.228	69.9663	2.64795	2.49592
									1.38961	0.746753	11.4847	4.33333	4.14	4.582			247.244	104.403	2.7788	1.68879
									0.876623	1.78571	1.65838	4.13892	4.131	2.805			220.02	73.0377	2.62034	2.46528
									1	1	5.56216	5.51838	6.686	8.401			114.649	40.6079	3.61559	3.78989
									1.38961	1.64936	9.99946	4.33333	4.333	1.282			174.324	61.7131	2.86435	3.33291
									1.29871	1.6	5.52613	8.57622	8.097	1.175			187.748	69.1595	2.702	1.79729
									1.26623	0.649356	15.2195	8.66667	5.148	1.782			165.65	60.0167	2.87979	2.7427
									2.33766	1.13896	2.75928	9.19135	6.118	3			198.009	62.3259	2.57506	2.49231
									1.23377	1.16883	1.78216	8.78739	1.949	4.264			170.817	39.2736	2.48953	4.35644
									0.876623	0.97426	4.85964	5.51838	2.566	5.992			131.03	38.0789	3.25615	3.47592
									0.876623	0.681818	5.96636	4.79766	5.428	8.59			125.067	67.8577	3.0644	2.25832
									0.681818	1.26623	7.21478	1.21636	17.752	6.265			114.237	78.6552	3.63926	1.86262
									0.97426	0.649356	15.1757	5.37387	8.526	3.419			141.214	43.4166	2.93595	3.44953
									0.844156	1.71429	8.62	9.19135	18.457	1.243			176.466	60.6298	2.5802	2.79903
									0.779228	1.55844	7.36396	4.54288	7.169	5.792			129.252	33.1059	2.98382	3.38799
									1.38961	1.71429	3.88396	6.1773	3.839	1.584			94.8571	31.3209	3.4559	3.61304
									0.941558	0.876623	6.13369	5.26364	2.849	4.115			123.275	91.6079	3.11532	1.90248
									1.38961	0.681818	4.13892	1.81818	10.43	5.748			93.3756	59.66	4.62208	2.67697
									1.38961	1.49357	7.21478	3.37441	10.224	1.083			172.412	55.9732	2.72993	2.70297
									1	0.779228	9.25315	4.13892	5.665	2.993			121.705	46.4179	3.50949	2.797
									1.33117	0.649356	6.28182	14.6455	5.358	3.891			133.898	45.618	2.78843	3.02245
									0.779228	0.844156	8.29586	5.52613	6.405	3.205			148.516	42.2582	2.82359	2.72067
									2.12987	0.97426	7.36396	5.51838	2.93	3.897			161.736	44.8355	2.45	3.19961
									1.46139	1.71429	8.23387	11.8632	9.576	1.433			100.907	32.6956	3.48701	4.07853
									0.649356	1.68831	4.94727	5.62396	9.314	4.979			132.198	34.5398	2.98296	3.55358
									2.2426	1.26623	6.9	9.99273	8.194	8.323			150.455	43.8537	2.58369	2.88033
									1.26623	0.714286	7.81171	9.55171	6.728	3.901			122.201	55.7626	2.98238	2.75911
									0.714286	0.649356	6.28288	4.85964	11.179	3.986			129.522	83.4135	3.34986	1.75331
									2.42597	0.681818	6.85441	1.88757	2.643	5.105			93.1002	35.6931	3.24243	3.28457
									2.2426	0.681818	5.52613	8.78739	3.922	5.55			117.567	32.249	3.06018	3.48344
									0.746753	0.746753	6.46126	5.92252	11.996	5.109			143.595	38.0526	2.69784	2.93709
									2.27792	1.26623	6.43273	1.16685	10.289	6.576			114.852	51.8556	2.93977	2.8503
									2.45454	0.649356	8.56847	2.65369	5.213	4.723			116.306	43.1741	2.82723	2.90161
									2.79228	1.13896	8.66667	8.27766	16.089	9.927			136.757	37.0135	2.56851	3.36357
									0.811688	0.876623	12.32	5.92252	9.256	1.121			114.427	41.1096	2.77806	3.28207
									1.62338	0.811688	13.35	8.42727	5.551	3.1			116.868	39.14	2.78554	3.39181
									0.97426	1.16883	7.48757	3.37441	11.39	3.035			129.237	42.8019	2.53973	3.11789
									1.16883	1	5.92252	7.66252	1.251	2.833			102.689	39.4588	3.1111	3.19226
									1.88312	0.649356	6.46126	12.33	8.325	3.983			100.666	42.107	3.05035	2.38082
									0.714286	1.33117	4.66649	3.84364	4.814	1.316			97.1881	43.3244	3.58006	2.66435
									2.77923	0.649356	6.49454	6.1773	6.852	3.002			142.338	53.6656	2.26852	2.32532
									1.88312	1.13636	5.32545	8.12847	6.92	1.833			113.739	30.0666	2.68734	3.94039
									2.53247	1.38961	7.19189	7.15279	1.768	2.295			97.8004	43.1882	3.15634	2.78325
									1.39614	1	6.82865	8.23387	16.342	3.078			152.966	71.0857	1.80872	1.7054
									0.779228	0.681818	5.26364	5.53658	10.257	1.182			89.3387	31.5753	3.51273	3.32892
									1.16883	0.649356	6.28182	1.93135	7.425	3.673			103.024	55.1771	2.78579	2.10035
									2.72727	1.39614	5.53658	3.16324	3.991	3.638			85.7835	36.2215	3.43716	3.27712
									0.779228	0.714286	6.28288	3.62919	6.488	1.508			89.4362	30.2655	2.65106	3.71786
									0.649356	0.649356	8.12847	6.43273	2.651	3.882			92.8716	44.2041	2.71957	2.35883
									1.29871	2.2426	6.28288	6.38847	7.543	3.993			91.8314	38.8064	2.65777	2.70101
									0.941558	2.27273	1.67	8	6.24	3.365			52.8196	59.6933	4.40785	1.90143
									1.42857	1.36364	7.42577	9.55171	6.306	10.226			84.2035	47.2881	2.85525	2.50916
									1.29871	1.36364	16.4636	7.36364	9.421	5.695			56.3205	34	3.63492	3.37168
									0.811688	1.52597	3.37441	3.88396	7.881	5.396			70.3231	40.5199	3.26369	2.73533
									2.85714	0.746753	1.14126	3.37441	1.326	3.021			72.111	32.573	3.01429	2.67008
									0.649356	0.876623	16.5117	4.13892	4.483	1.198			94.7683	37.7359	3.10843	3.1276
									1.16883	0.714286	7.42577	2.86469	1.559	1.982			115.281	35.5106	2.35505	2.87031
									0.714286	1.72779	5.22	7.45135	9.978	5.656			102.913	50.774	2.64857	1.86773
									0.649356	1.16883	12.8568	8.53243	5.961	4.62			84.6547	33.5261	2.94446	2.75206
									0.681818	0.876623	1.27243	3.16324	4.386	1.692			85.44	43.09	2.78043	2.43053
									1.75325	2.35195	6.32667	6.1773	4.977	2.628			112.201	49.2037	2.53156	3.29076
									1	1.52597	8.63818	8.89279	2.572	6.292			92.2462	32.0156	2.55997	3.28956
									0.941558	1.85649	13.2171	4.54288	6.249	2.308			109.792	44.5533	2.36648	2.48703
									1.46139	0.714286	14.7	9.61351	6.584	1.222			68.5984	34.5301	3.15608	2.53004
									1.29871	0.97426	4.56182	8.42727	4.994	2.725			86.8532	34.9364	2.43651	2.85735
									0.681818	1.6	8.56865	5.76364	4.179	5.6			105.783	36.6879	2.38737	2.99214
									1.38961	1	6.13369	5.44	1.935	7.471			94.4357	55	2.71094	1.66013
									1	1.71429	6.25225	4.75455	9.284	3.235			54.7547	43.9973	3.46898	2.24173
									0.649356	1.6	1.88757	5.41297	6.558	2.492			76.0912	37.2022	2.91255	2.9367
									1.26623	1	5.36919	7.32182	5.334	5.933			49.2544	46.6905	4.42913	1.72606
									2.77923	1.33117	8.63818	5.98432	6.507	1.228			78.6432	34.4819	2.70312	2.71141
									0.649356	1.29871	8.65622	3.62919	5.545	2.677			60.0833	52.4965	3.47957	1.78256
									0.649356	1.26623	14.422	4.64847	6.347	3.845			52.4891	47.5079	3.60381	1.66122
									1	1.52597	8.28288	7.87351	4.041	5.373			63.1507	49.4065	3.1288	1.72148
									1.9852	1.64936	4.45549	6.1773	4.978	4.07			64.8151	43.0116	3.10364	1.83265
									2.79228	2.17532	7.95351	2.98468	9.044	4.841			70.2427	33.9558	2.98509	1.85224
									0.681818	0.941558	14.5968	9.2955	4.694	5.154			80.8235	43.2782	2.88558	1.69142
									2.46753	1	16.1949	9.86847	1.884	3.082			47.9087	42.4264	3.70954	1.88029
									1	1	4.54288	1.93135	4.666	2.645			66.6033	51.6236	2.85835	1.59185
									1.64936	0.714286	4.33333	8.63818	1.833	6.478			81.5271	31.5753	2.55212	1.87005
									1.46139	0.844156	7.66252	9.42162	7.538	7.539			96.624	44.0114	2.39322	1.54766
									2.12987	2.27273	5.11441	4.13892	2.986	2.481			46.2709	36.1386	3.4283	1.75788
									1	1.65584	7.78613	3.62919	8.699	5.753			63.8122	31.0483	2.91694	2.12594
									1.33117	1.36364	7.32182	3.88396	5.86	2.857			76.2168	42.7999	2.56169	1.64651
									1.72779	0.649356	4.85964	15.4454	9.517	4.216			82.9565	40.4138	2.77098	1.84188
									0.714286	0.746753	4.96546	1.97514	2.439	3.538			67.833	36.7777	3.07126	1.81436
									1.78571	1.42857	7.98	6.68727	5.671	3.869			80.774	39.0394	2.64851	1.69249
									1.29871	1.75325	5.23818	7.25838	9.15	2.079			72.4017	39.9625	2.502	1.65398
									0.714286	1.13896	5.32545	12.1542	5.334	7.325			98.2344	32.9849	1.84776	2.0093
									2.88961	1.52597	5.45658	8.12847	4.765	4.982			66.5733	38.5876	2.57007	1.75144
									1.42857	0.941558	8.68182	14.2182	5.793	2.633			50.0899	36.0645	3.16542	1.61953
									1.49357	0.876623	4.85964	4.93243	2.556	2.91			76.3819	35.0143	2.41049	1.78569
									1.49357	0.649356	5.41297	7.18	6.288	2.311			40.9045	37.2022	3.6873	1.52966
									0.649356	1.21299	7.48757	9.84273	8.239	3.368			66.1674	30.0666	2.84068	1.42493
									1.42857	1.49357	5.98432	7.15279	6.921	1.465			79.9389	632.231	2.20833	3.02229
									0.844156	1.38961	4.13892	11.5465	1.345	2.926			55.7584	466.058	2.99809	4.16822
									0.649356	2.35195	6.38847	5.11441	16.78	1.623			56.0803	497.678	2.66901	3.14102
									0.681818	1.64936	3.88396	8.12847	10.063	7.219			51.8725	440.065	3.00793	3.35288
									2.5	0.746753	5.38727	6.13369	10.469	7.075			52.7252	316.997	3.25573	3.68072
									1.81818	1.49357	6.55586	11.3973	4.302	2.94			39.2173	363.316	3.37624	3.23947
									0.844156	1.21299	13.6793	7.15279	6.744	6.626			76.9916	387.298	2.87451	2.67442
									3.73377	1.6	5.51838	16.2312	2.188	1.362			53.9557	158.619	3.17457	5.2802
									1.75325	2.12987	4.54288	9.2955	4.578	4.645			60.959	240.403	2.80398	3.45346
									2.27273	0.844156	5.81694	6.46486	6.854	3.119			89.2212	239.417	1.92546	3.00019
									0.649356	0.714286	12.6894	1.51622	5.509	1.551			43.8292	165.173	2.94812	2.94154
									1.91558	1.78571	15.984	6.38847	4.395	6.703			63.3458	192.878	2.5633	2.64869
									1.23377	1.33117	13.9892	1.88757	5.333	4.858			57.5105	159.865	2.78898	3.17376
									3.11688	0.779228	4.69225	7.76364	14.38	1.773			68.0625	146.245	2.82078	3.44185
									1.23377	1.71429	13.9892	5.62396	7.009	1.934			77.5203	137.545	2.40624	3.61505
									1.81818	0.941558	6.1773	3.48	2.375	3.005			34.0147	159.916	3.97643	2.91521
									2.17532	1.13896	6.32667	4.24432	8.074	4.077			77.2084	155.458	2.43844	2.77313
									2.59743	0.811688	5.96636	5.87874	10.477	4.347			61.1583	151.78	2.43288	2.92131
									4.25974	0.941558	1.21636	13.2427	2.99	2.109			38.4708	185.281	3.82129	2.89436
									1.88312	0.681818	5.15818	11.3717	2.459	3.536			40.5539	192.044	3.11494	2.56341
									1.52597	0.681818	7.46955	8.25273	3.142	1.811			53.8991	144.457	3.09086	3.22201
									0.649356	1.26623	7.81171	4.71273	2.446	3.626			68.6222	146.366	2.71735	2.83591
									3.99356	2.45454	13.7342	15.2557	10.608	1.71			66.7133	130.247	2.38899	3.02628
									1.13636	0.746753	4.13892	5.51838	3.948	1.933			43.6578	161.756	3.41662	2.87442
									2.46753	0.97426	9.91273	8.84685	6.107	1.785			48.0044	194.92	2.97917	2.42104
									0.941558	1.78571	7.45135	9.86486	4.227	6.486			63.4114	96.5665	2.56648	3.96827
									1.55844	1	5.56216	4.69225	3.623	1.379			58.081	152.305	2.47917	2.79202
									3.56494	0.714286	13.8836	9.12198	8.207	4.149			57.8534	155.77	2.69681	2.44023
									1.16883	1.13636	8.63818	14.7	4.129	2.048			32.0624	93.7656	3.96008	3.04918
									0.649356	0.811688	7.96182	4.28818	4.668	2.514			45.5553	69.1809	3.10226	3.56874
									2.75974	0.746753	9.29694	5.66775	6.26	3.538			88.6938	133.207	1.73356	2.54865
									2.69485	1.26623	5.77333	5.26364	6.025	4.331			52.2302	92.3421	3.09929	2.91655
									4.35649	0.779228	6.28288	7.9173	1.449	2.818			53.1507	88.3092	2.64385	3.00016
									4.77792	0.876623	6.28288	7.19189	2.25	2.527			44.0454	75.5299	3.26863	3.37663
									2.17532	0.714286	3.26883	6.24	3.915	3.822			65.437	126.159	2.6161	2.4984
									2.1139	1	3.37441	12.6638	1.902	7.379			33.2415	79.177	3.77567	3.44365
									1.9852	1.88312	15.8784	5.66775	6.135	1.984			60.1395	79.4958	2.57819	3.07819
									0.779228	0.779228	9.85766	4.64847	3.552	1.989			59.4643	79.2977	2.86624	2.78982
									1.38961	0.844156	5.49279	7.76818	3.095	2.09			45.2548	103.844	2.91899	2.63552
									1.85649	1.23377	15.7473	8.32144	4.284	5.317			53.9189	87.3213	2.47652	2.7508
									3.47426	1.39614	1.29636	9.44613	2.258	1.189			48.5434	84.4194	2.7605	2.83518
									3.99356	0.681818	13.6964	15.3869	6.902	2.782			80.057	65.3137	1.51928	3.68363
									1.13896	0.714286	4.85964	11.9874	5.466	1.45			46.1149	84.1015	3.20754	2.88471
									3.86364	0.714286	11.2479	3.98955	12.293	2.158			61.0919	49.188	2.64613	4.17107
									4.15584	0.779228	6.1773	5.94727	5.774	3.505			64.7394	61.8851	2.30895	3.27778
									2.12987	2.27273	12.5418	9.2955	2.216	1.83			34.4383	49.7473	3.14257	3.61308
									0.779228	1.46139	5.26364	6.1955	4.611	7.482			61.2421	68.9056	2.5677	2.99781
									1.68831	0.811688	8.93658	4.35	10.37	2.658			43.7279	80.9848	2.7924	2.60011
									1.94852	0.941558	8.57622	6.79243	12.319	3.077			33.7343	63.6431	3.94622	3.40024
									4.38312	1.46139	11.45	5.41297	8.501	1.808			45.8803	45.746	2.83067	4.31921
									3.27923	1.88312	15.2813	14.2364	12.358	1.8			70.8659	84.9621	2.18662	2.04525
									4.51299	1.26623	11.2737	4.94727	5.353	1.902			41.105	36.2215	3.21319	4.57314
									2.98713	1	7.19189	4.54288	12.179	2.037			40.5946	51.4296	2.69528	3.73576
									2.56494	1.21299	4.4373	5.92252	5.585	1.623			44.4344	60.3738	2.79562	2.92464
									1.52597	0.714286	16.3443	4.93243	4.692	1.444			65.1508	42.4264	2.20658	3.97682
									1.42857	1.26623	8.84685	4.28818	1.978	3.945			64.846	64.0922	1.92228	3.2966
									0.714286	0.746753	12.9982	7.61874	8.019	2.432			46.7352	58.68	3.09488	2.92253
									1	1.64936	6.94182	9.91273	4.142	1.6			38.4838	60.5485	2.62409	3.35161
									3.47426	1.88312	5.51838	5.51838	7.031	1.882			41.6773	35.9353	2.7709	4.65006
									1.13896	0.844156	15.8528	7.25838	5.04	2.812			51.225	60.5302	2.66068	2.94136
									1.29871	0.649356	7.15279	6.58144	9.061	4.227			50.2494	36.1386	2.36802	3.5096
									3.5	1.6	4.54288	5.15818	1.589	3.738			67.2681	50.3166	2.12746	3.20993
									0.876623	0.714286	14.244	4.28818	7.085	4.217			67.2141	61.7171	1.9039	2.54214
									2.75974	0.844156	17.2142	6.85441	5.673	4.425			32.7567	44.2832	3.44049	2.96979
									0.746753	0.876623	19.4198	4.54288	4.788	3.694			75.9276	32.0156	1.62915	4.5222
									2.17532	1.38961	16.2387	3.98955	5.603	3.309			36.0571	93.7748	3.06981	1.95098
									4.15584	1	13.9273	7.87351	5.452	7.075			35.9549	35.8469	2.87443	3.65276
									1.71429	2.53247	12.9261	6.38847	5.29	4.61			44.911	33.1361	2.65491	4.05143
									1.6	0.681818	11.5927	4.18252	5.879	4.099			35.6931	55.8032	3.36091	2.66118
									0.649356	0.681818	4.93243	4.85964	6.404	2			61.2944	42.0476	1.91768	3.25655
									3.96139	0.811688	6.32667	6.24	14.44	3.168			42.19	31.257	2.52975	4.12519
									2.59743	1.94852	7.98	11.9685	2.431	1.638			36.1245	36.0139	3.12432	4.03891
									4.54545	1.49357	14.6661	5.44	5.812	2.328			52.4786	40.7922	1.86635	3.14814
									0.681818	1.52597	17.5128	5.11441	2.203	2.558			39.0513	37.1214	2.90916	3.51311
									1.21299	1.16883	5.81694	8.17273	1.526	2.33			38.1956	48.0525	3.11748	2.87844
									2.77923	1.68831	2.88727	8.38324	14.934	1.733			41.6773	39.8497	2.8748	2.74831
									2.79228	0.681818	9.14775	4.49928	2.193	4.449			30.8399	59.4657	2.81004	2.76024
									0.746753	1.33117	5.51838	4.93243	6.111	5.176			59.4643	31.0645	1.69905	4.05213
									0.844156	1.62338	7.81171	5.51838	10.112	4.382			43.566	44.7214	2.58965	2.97014
									2.33766	0.714286	1.29636	6.13369	8.073	5.837			29.0689	32.573	3.23208	3.90655
									0.714286	0.746753	12.7151	13.9892	11.339	1.887			57.3884	37	1.80437	3.62827
									0.746753	1.33117	13.2685	8.17273	1.932	2.092			34	33.541	2.98145	3.29478
									1.38961	1.55844	14.1566	5.77333	6.045	2.746			56.6392	76.8375	1.89624	1.87022
									1.21299	1.42857	15.9999	6.74883	8.309	2.446			30.8058	64.1615	3.17736	1.95781
									0.649356	1.16883	8.42727	7.83	4.569	4.025			34.2345	38.9487	2.73557	2.97135
									2.53247	0.779228	8.78739	9.35874	6.477	3.34			45.3463	31.105	2.41525	3.78888
									0.844156	0.681818	5.44	15.7216	8.262	4.091			53.7282	36.7747	1.92242	3.16377
									0.811688	1.71429	6.94182	1.97514	2.09	2.505			45.519	43.0116	2.7798	2.56578
									0.811688	1.38961	13.9892	8.66667	5.866	3.252			41.7194	41.7852	2.22086	3.08336
									0.649356	0.681818	5.22	8.38324	5.435	3.832			32.311	39.8121	2.85407	3.02219
									2.14286	1.26623	8.11273	3.98955	5.104	1.625			40.1995	38.4512	2.00325	3.10262
									1.21299	1.52597	15.1139	11.9685	7.148	2.17			43.382	53.2901	2.2786	2.65547
									3.44156	1.85649	5.41297	6.64324	11.115	2.639			41.4367	46.1678	2.39414	3.01421
									0.779228	1.23377	15.2813	4.18252	4.276	1.528			61.6236	47.8188	1.42968	2.78005
									1.33117	1.94852	4.71273	6.28182	3.99	3.034			31.6228	56.7979	2.78953	1.93508
									0.779228	1.64936	11.9564	11.23	11.216	1.864			52.4023	41.9408	1.99448	3.1098
									3.47426	1.52597	18.2335	5.88288	6.321	2.57			35.1385	39.3192	2.85703	2.87369
									0.746753	1.65584	5.47478	3.26883	7.137	1.77			55.2268	55.2268	1.83177	2.87667
									2.3713	0.746753	8.63818	12.1616	8.281	2.009			32.8938	38.9487	2.55374	3.06635
									0.714286	1.13896	4.18252	4.28818	2.276	2.075			40.8044	55.0747	2.0627	1.94561
									2.69485	0.811688	16.9855	6.53766	5.42	1.751			56.6392	40.362	1.69339	2.91078
									1.55844	1.33117	16.1769	5.77333	6.811	1.732			40.4599	31.0645	2.30467	3.17193
									1.46139	1.21299	18.9982	7.19189	4.566	1.764			36.7151	36.6197	2.40892	2.64844
									2.66234	0.649356	3.77856	6.64324	3.716	5.269			47.8017	30.0666	1.87699	3.24748
									1.75325	1.9852	5.37387	16.4935	15.098	1.568			35.8469	33.1059	2.90435	3.01146
									0.97426	0.649356	12.9261	6.28288	13.447	3.894			48.5855	61.5224	1.71501	1.68793
									1.13636	1.71429	1.61478	6.31818	6.852	2.476			39.2046	32.1403	2.83284	3.1326
									0.811688	0.779228	4.4373	4.69225	9.884	2.44			34.4819	48.0833	2.46457	2.42534
									1.21299	0.844156	6.64324	15.8782	10.091	1.562			61.2209	38.5876	1.57294	2.53503
									3.44156	0.649356	11.1243	1.37818	9.484	1.399			47.4711	47.8017	1.89696	2.63696
									0.681818	0.714286	5.81694	11.2432	3.146	2.869			39.0513	35.5106	1.88845	2.50246
									1.68831	1.38961	4.28818	8.36546	13.471	2.759			43.6005	50.1199	1.80474	1.90776
									1	0.649356	6.94182	7.32162	5.894	1.685			34.2345	40.3609	2.56075	2.73105
									1.46139	0.779228	7.76818	12.6532	3.515	1.51			35.5106	51.7397	2.68155	2.06781
									2.17532	0.779228	4.28818	4.39369	4.578	1.694			46.8854	55.493	1.66046	1.76904
									1.38961	1.33117	11.38	7.66252	12.383	4.337			45.2769	37.0135	1.77066	2.18379
									2.46753	0.844156	5.71135	8.42727	3.707	1.9			38.0789	32.9849	1.7268	2.9086
									1.64936	1.23377	6.1773	5.88288	13.903	1.323			42.45	31.6228	2.18168	2.98596
									0.714286	0.649356	6.43273	5.41297	15.707	2.258			37.8021	52.4826	2.34762	1.87837
									1.75325	1.23377	4.18252	5.62396	4.31	2.978			48.4785	39.8246	1.71584	2.80145
									0.844156	2.27273	11.6959	7.47748	3.788	2.186			35.5106	38.6804	2.56344	2.36721
									0.876623	0.876623	6.71712	7.66252	5.974	1.682			37.8021	31.9531	2.30332	2.67378
									0.844156	1.16883	13.573	5.51838	6.912	2.745			31.0645	33.8379	2.04752	1.99251
									1.21299	0.779228	5.26364	4.35	14.269	2.282			30.1496	31.3209	1.8	2.16138
									4.51299	0.714286	7.34595	4.49928	3.681	5.364			45.2769	38.9473	1.68795	1.88168
									0.746753	1.75325	5.41297	7.36364	8.602	1.81			33.5261	45.607	2.10337	1.65338
									0.681818	0.681818	15.6673	4.75455	9.515	4.198			35.0143	46.0977	2.0134	1.56452
									2.72727	0.681818	4.93243	3.92775	5.678	1.714			39.6989	38.833	1.68003	1.68182
									1.9852	1.13896	13.6469	13.6836	5.105	2.659			40.956	39.9625	1.86744	1.62149
									2.17532	0.876623	5.37387	8.27766	4.754	1.502			36.0848	36.6197	1.72686	1.70459
									1.13896	1.6	14.6661	1.61441	5.736	3.08			43.8772	36.2215	1.78606	1.81515
									0.844156	1.6	8.72546	8.49999	5.718	3.237			38.4188	31.3209	1.95897	1.82468
									1.49357	2.1139	8.68182	7.61874	2.362	2.607			38.3275	795.476	1.82128	3.61473
									1.64936	0.779228	13.1373	9.29694	3.394	1.276			34.7131	620.759	1.94185	4.16161
									1.21299	1.29871	7.32182	6.68727	2.512	1.823			31.7264	575.094	1.97401	4.10154
									2.66234	0.97426	6.28182	11.3355	3.22	2.113			31.3209	569.559	1.90242	3.2426
									0.779228	1.38961	8.42727	1.12324	8.725	1.456			42.2371	482.131	1.71457	3.10755
									0.714286	1.71429	4.94727	5.92252	7.365	2.14			39.2046	448.087	1.81694	3.26417
									2.82468	0.746753	6.85441	7.36364	2.871	2.265			30.0167	508.167	1.95525	2.89004
									1.46139	0.746753	13.4539	6.1773	8.875	1.411			35.5106	461.267	1.75106	3.0735
									1.78571	0.746753	4.28818	8.66667	3.471	1.783			32.9558	396.274	1.62061	3.34297
									0.941558	0.681818	11.23	8.12847	3.826	1.794			36.0555	413.953	1.75423	3.46774
									1.64936	1.62338	5.36919	4.18252	3.148	2.235			36.7151	401.871	1.48535	3.47307
									0.97426	1.68831	1.84396	13.2427	11.174	1.472			40.8044	313.559	1.78918	3.83961
									2.59743	1.64936	12.8387	3.4182	4.89	1.51			34	389.63	1.40739	3.16151
									0.811688	1.13636	5.88288	6.85441	7.08	5.118			524.142	369.203	3.88122	3.69096
									1.26623	0.649356	11.8632	5.41297	2.094	1.503			576.712	386.605	3.3636	3.16658
									1.64936	1.52597	8.21586	5.66775	11.14	4.135			432.764	331.206	4.11821	3.0056
									1.42857	0.714286	5.26364	4.39369	13.605	2.335			302.514	346.363	3.98045	2.70519
									1.16883	1.29871	6.83622	6.71712	7.08	1.111			383.812	347.908	2.86957	2.57572
									0.681818	1	4.79766	6.13369	2.303	2.148			295.62	227.201	3.42787	3.46852
									2.35195	0.779228	6.32667	11.9687	1.93	1.158			296.163	311.582	3.31482	2.78333
									1.13636	1.38961	5.98432	4.54288	7.524	1.663			254.886	266.239	3.41179	3.22229
									1.29871	1.21299	7.47387	1.73838	6.707	1.962			243.978	198.926	3.52927	3.58982
									2.12987	1.64936	17.5746	4.75455	3.932	1.732			247.675	213.037	3.40819	3.35164
									1.39614	2.27273	3.92775	3.92775	7.454	1.362			221.183	267.533	3.57951	3.29047
									1	0.746753	5.15818	5.92252	8.188	1.138			252.724	254.998	2.98513	2.93104
									3.14936	1.13636	1.46545	4.93243	4.846	2.405			226.726	254.245	2.91235	2.60615
									1.16883	0.649356	8.93658	5.66775	2.873	2.97			181.176	191.484	3.67311	3.27725
									1.64936	0.714286	11.5927	3.77856	2.962	2.288			168.185	240.808	3.77231	2.99357
									0.746753	1.21299	4.18252	8.78739	6.363	1.829			144.193	283.442	3.10783	2.64679
									1.38961	0.746753	6.74883	12.7332	6.613	2.354			157.718	215.905	2.9278	2.89692
									1.13896	1.72779	6.28182	5.41297	4.619	1.515			117.208	203.604	3.48935	2.75546
									0.714286	0.811688	5.96636	5.36919	2.566	2.333			105.285	235.899	3.68149	2.62042
									3.24675	0.649356	8.53243	4.49928	8.398	2.288			123.623	187.604	3.5254	3.14727
									0.941558	1.33117	12.7332	15.7728	6.55	1.414			99.5882	193.416	3.68864	3.40456
									1.78571	0.649356	6.28288	4.93243	6.002	1.924			170.101	220.417	2.70631	2.61094
									1.91558	1.16883	5.52613	9.25315	5.055	1.46			100.771	229.7	3.43413	2.56435
									1.42857	0.649356	7.83	3.26883	2.582	1.884			114.506	206.826	3.10742	2.96589
									2.27273	1.16883	8.12847	4.64847	4.805	1.725			122.432	206.718	2.93305	2.57532
									4.67532	1.13896	9.91273	6.79243	1.247	4.985			103.145	187.355	3.18081	2.97485
									0.97426	0.941558	7.75	4.75455	7.671	2.77			157.258	164.652	2.57264	2.93071
									0.714286	1.55844	5.45658	6.43273	2.189	3.54			108.072	201.277	3.58973	2.76992
									1.36364	0.746753	21.2914	9.42522	5.838	1.184			96.174	143.685	3.38774	3.4375
									4.15584	1.91558	5.92252	1.82577	2.425	4.884			122.117	200.579	3.17256	2.60846
									2.88961	1.23377	11.7139	4.94727	8.343	4.149			120.333	192.61	2.71712	2.68884
									1.42857	2.17532	5.81694	7.87351	3.278	1.876			106.518	177.136	3.45167	3.14177
									1.13636	1.16883	5.37387	6.68727	2.857	5.489			107.202	198.695	2.93213	2.70731
									0.876623	0.649356	4.54288	12.7423	4.807	1.669			127.142	195.195	2.7554	2.58948
									0.746753	0.681818	8.17273	4.39369	2.076	2.622			101.624	160.751	2.83205	3.25333
									0.844156	1.13896	9.85766	6.74883	3.471	3.195			83.1031	183.627	3.53301	2.461
									1.38961	0.714286	7.38955	5.32545	6.413	1.241			110.309	149.03	2.76006	3.43982
									0.941558	1.36364	12.9818	3.77856	3.139	3.292			58.1378	135.462	4.82004	3.45246
									2.43565	0.941558	5.26364	5.77333	4.182	3.443			89.4992	164.355	3.06907	3.0512
									0.714286	1.21299	6.94182	4.33333	4.692	5.561			107.344	128.136	2.47038	3.47574
									1.39614	0.844156	8.47636	1.37818	4.099	6.352			101.045	142.494	3.09883	2.95803
									1.88312	0.714286	9.42162	8.17273	5.267	1.382			69.8953	183.012	3.85312	2.442
									1.38961	1.52597	6.22182	8.22883	3.887	3.13			75.9079	141.335	3.69168	3.04023
									3.66883	0.876623	1.72182	6.28182	5.561	3.046			73.3418	170.968	3.58336	2.63039
									0.779228	2.5	6.13369	4.95135	3.924	2.207			98.9148	169.72	2.79014	2.66165
									1.85649	2.42597	6.32667	9.86847	7.45	3.577			97.2589	135.933	2.5061	3.26024
									0.649356	1.64936	4.24432	14.93	4.474	2.309			84.7517	149.283	3.02077	2.47893
									4.18831	1.55844	7.45135	13.3171	9.515	1.79			97.1963	207.217	2.59595	1.90365
									3.71299	2.17532	5.77333	3.77856	11.82	5.059			82.3893	107.089	3.02681	2.98717
									0.681818	1.88312	4.54288	7.19189	3.637	1.215			101.235	134.145	2.55796	3.40271
									2.2426	1.78571	9.95586	6.43273	9.294	2.638			64.4596	115.775	3.70949	2.89178
									2.12987	2.12987	4.54288	3.73477	9.617	1.373			54.0506	122.314	3.95263	2.56572
									2.5	0.811688	7.98	7.36396	4.906	2.325			71.6687	137.394	3.16481	2.46617
									4.51299	0.746753	11.9944	5.77333	2.792	6.525			46.1736	138.752	5.11337	2.61512
									1.78571	0.681818	6.85441	7.47748	2.957	5.836			59.2115	190.962	3.30048	2.26396
									2.46753	0.681818	8.99838	1.73838	2.616	1.713			70.3052	139.819	3.30008	2.46593
									0.811688	1.33117	17.6184	3.37441	6.422	1.668			100.022	83.3552	2.83942	3.44847
									0.681818	0.649356	4.94727	6.64324	2.787	1.748			61.8931	87.2437	3.25589	3.51492
									4.28571	0.941558	5.37387	4.49928	10.585	3.425			104.744	89.4747	2.01438	3.02303
									1.91558	1.52597	6.32667	4.49928	3.299	1.527			75.1062	136.368	3.03794	2.42446
									0.97426	1.36364	15.9222	7.32182	4.27	3.124			62.7284	105.729	3.30931	3.31058
									1.64936	0.97426	1.72182	6.28288	2.666	2.496			84.4462	80.1787	2.84329	3.66883
									1.68831	1.52597	1.87748	8.42727	6.79	3.514			83.7883	122.396	2.65003	3.03151
									2.95454	1.9852	5.36919	3.77856	6.507	2.068			95.0574	123.204	1.9063	2.64946
									1.39614	0.681818	4.54288	4.13892	1.248	6.416			69.5785	109.732	3.33989	2.99097
									1.71429	0.714286	13.4795	7.61874	5.664	4.154			64.1137	93.0929	2.92192	3.45626
									1.33117	0.779228	8	3.98955	3.366	1.861			60.7289	87.5321	2.98359	3.09258
									4.15584	1.52597	6.71712	7.45135	6.472	6.855			54.4622	95.2848	3.28723	3.59212
									2.45454	1.42857	6.38847	3.77856	3.418	3.77			49.6737	143.639	4.45769	2.02642
									0.746753	0.681818	5.81694	6.89818	8.952	3.164			41.7166	160.921	4.91658	1.90768
									1.26623	2.17532	8.87477	8.47636	3.428	3.321			65.3923	106.381	2.76966	2.74766
									1.23377	1.81818	4.28818	5.51838	5.137	3.935			79.8341	99.7246	2.41737	3.0468
									0.681818	0.941558	6.47586	13.5854	1.95	4.628			62.7694	79.0858	2.76799	3.67023
									0.746753	0.941558	5.92252	8.85454	7.283	1.431			45.0915	80.3028	3.16683	3.42855
									0.941558	0.681818	6.53766	4.56182	3.671	6.485			67.7501	114.826	2.65113	2.49179
									1.72779	0.681818	18.4727	13.9351	10.171	3.555			62.6498	94.568	3.36941	2.80807
									1.49357	0.876623	5.15818	11.8545	4.34	6.737			54.0461	77.5475	2.78364	3.07849
									0.876623	1.46139	11.1682	11.6959	9.296	5.33			85.7346	87.3498	1.91127	3.36774
									0.649356	0.681818	4.24432	6.28182	3.502	5.179			39.0513	88.6993	3.76711	2.90074
									1.9852	1.68831	13.4177	12.5658	7.727	4.979			67.6208	74.126	2.59231	3.39147
									2.69485	1.75325	14.7973	9.29694	5.042	2.035			40.1123	69.6421	3.99994	3.70431
									0.681818	0.681818	19.8679	4.24432	3.105	6.175			38.2753	90.2023	3.90564	2.75861
									0.97426	1.29871	5.15818	4.35	3.159	3.754			62.3412	89.1719	2.95031	2.67173
									2.98713	0.649356	1.58	6.79243	5.972	9.171			86.2552	101.609	1.98824	2.59243
									2.88961	1.13896	9.72	4.39369	7.862	7.269			90.3549	125.921	1.82005	2.68001
									1.26623	1.46139	9.74469	9.42162	12.03	5.063			59.1441	75.2042	2.4673	2.97254
									0.681818	0.746753	15.984	4.64685	8.705	3.309			55.82	91.1017	2.82804	2.73859
									0.746753	0.714286	9.12955	9.76288	3.509	3.747			34.785	59.2115	3.78873	4.00003
									1.13896	0.714286	11.1243	5.44	5.128	1.237			38.0132	97.6261	3.46261	2.84085
									2.62987	1.71429	6.71712	7.15279	4.016	4.935			41.7739	71.5021	4.48841	3.51471
									1.42857	1.55844	5.71135	8.53243	6.535	6.62			44.7214	77.1605	3.70203	2.88687
									1.36364	0.714286	21.1782	4.64847	7.359	1.591			68.2739	80.7775	2.29295	2.71932
									0.844156	1.55844	11.45	15.8829	2.233	4.458			59.465	65.4145	2.49175	3.49293
									1.94852	0.844156	6.43273	13.6654	4.348	4.352			56.1314	70.9828	2.4355	3.65575
									1.39614	0.811688	7.78613	5.66775	3.501	4.442			50.0284	57.3847	2.67917	3.41619
									1	1.49357	12.7473	11.9254	1.647	10.359			49.1397	121.03	2.62449	2.05609
									1.85649	0.97426	17.5673	11.3535	7.124	8.285			46.5448	75.8174	3.07705	2.89854
									1.94852	1.65584	8.11273	1.16685	3.913	4.499			55.2788	96.3193	2.46381	2.48405
									0.876623	1.26623	6.47586	8.12847	3.995	4.515			56.0366	81.3205	2.78038	2.58158
									2.46753	0.876623	8.32144	8.48883	3.085	1.352			45.0444	102.616	2.68146	2.41224
									0.941558	1.38961	18.8742	3.67297	3.328	8.509			44.0454	53.3695	3.06277	3.73174
									3.47426	1.64936	12.1616	6.53766	5.456	1.527			56.0359	95.459	1.94909	2.27996
									1.52597	0.746753	6.55586	6.28182	4.635	8.226			31.1448	69.7537	3.57123	2.76625
									1.13636	1.33117	7.66252	3.77856	4.153	4.404			31.1448	54.0833	4.48	3.53432
									2.59743	1.38961	9.46432	7.47748	4.55	3.571			37.6431	91.0718	2.72725	2.52087
									1.23377	1.42857	3.67297	5.56216	7.041	2.477			49.2443	58.4209	2.51296	3.59515
									1.39614	0.649356	4.28818	6.28288	4.703	3.622			42.4853	67.9706	2.89245	3.17604
									1.91558	0.746753	4.64847	18.9542	5.563	5.671			49.4719	77.1136	2.67152	2.4459
									1	1.64936	9.29694	17.2582	4.858	10.56			33.6155	50	3.61268	3.89425
									0.714286	0.811688	7.9173	8.63818	6.136	8.398			47.3814	70.4344	1.86438	2.6625
									1.91558	0.681818	4.54288	9.29694	3.904	1.138			67.0587	58.1378	1.75641	3.17613
									1.81818	1.42857	4.28818	7.55694	10.914	1.914			33.0151	100.225	2.99657	2.01909
									0.97426	1.64936	1.52727	7.96182	1.699	7.864			45.7231	60.8903	2.8037	3.29563
									0.649356	0.876623	11.5647	12.2546	3.755	7.574			35.4401	64.2512	2.80325	3.12056
									2.79228	1.16883	5.92252	4.85964	3.027	6.264			48.2597	56.0803	1.91285	3.16899
									0.746753	1.38961	6.58144	5.66775	3.724	4.753			32.7567	47.2278	3.08132	3.60982
									0.811688	0.649356	12.7151	5.88288	3.615	7.778			30.0666	79.6116	3.29815	2.67179
									2.27792	0.681818	15.5618	9.6573	5.899	4.481			36.4966	58.0788	2.55221	3.18588
									3.57143	0.941558	9.35874	8.42727	5.219	1.949			64.066	54.3783	1.64687	3.12844
									3.56494	0.97426	4.93243	18.4447	5.825	3.083			34.0147	55.065	2.38963	3.53132
									2.17532	0.681818	3.88396	14.3577	4.428	3.156			32.573	45.559	3.0129	3.63683
									2.35195	0.746753	6.73636	4.28818	3.622	6.215			31.7805	51.783	2.59995	3.95732
									0.811688	0.746753	1.61478	12.2673	4.683	1.077			34.2345	68.7075	2.59344	3.08768
									2.5	1.52597	9.34727	13.7962	2.561	2.336			31.3209	124.772	2.29211	2.4316
									0.746753	0.779228	5.87874	1.52727	5.919	8.636			50.04	60.0833	1.59897	2.85752
									2.45454	1.13896	3.37441	5.68577	14.014	1.791			37.7359	66.785	2.43205	3.03423
									0.811688	1.88312	12.4166	6.94182	2.817	3.987			40.3113	48.0521	2.01981	3.83555
									0.649356	1.81818	8.21586	3.37441	10.516	1.189			36.5032	55.4863	2.06143	3.04089
									1.64936	1.38961	4.28818	5.88288	3.738	7.178			37.0123	130.658	1.82498	1.55797
									1.71429	1.36364	8.84685	6.1773	7.664	7.358			41.1096	60.5495	1.69953	2.76269
									0.844156	1.72779	12.4346	7.87351	9.581	5.415			45.1125	56.6394	1.64179	3.1472
									3.66883	1.23377	18.6919	3.16324	6.861	2.962			35.8051	60.3259	1.76585	3.02008
									3.27923	0.746753	5.77333	11.2737	5.764	2.565			31.0645	98.1288	1.54787	1.8025
									1.91558	1.33117	16.5735	1.93135	6.926	3.443			35.0143	59.4811	1.80598	2.70402
									3.27923	1.39614	7.45135	5.66775	6.92	3.959			37.2156	54.0838	1.6972	2.77753
									0.97426	1.42857	18.3315	8.38324	5.501	6.854			31.5753	47.5079	1.89203	3.13037
									0.746753	1.13896	19.6749	3.14546	7.371	4.906			43.2782	74.8374	1.76085	2.56433
									1.16883	0.649356	7.46955	7.96182	6.853	6.264			39.2046	51.9712	1.60245	3.51946
									0.779228	2.56494	11.8813	8.69982	8.603	4.65			33.541	73.0587	2.06375	2.74766
									1.55844	1.75325	16.2182	17.935	6.738	3.064			34.4819	39.2732	1.65343	4.03507
									3.84416	1.26623	7.9355	4.64847	14.511	7.593			30.0666	71.0376	1.33702	2.69278
									0.811688	1.65584	8.78739	4.75455	12.188	3.646			578.263	79.6053	3.60047	1.77628
									1.33117	1.13896	1.71279	5.52613	7.17	4.223			560.997	41.1096	3.67314	3.53526
									3.84416	0.876623	8.32144	5.92252	7.97	2.01			593.877	41.4849	2.97691	3.4436
									1.33117	0.649356	8.74364	1.16685	11.325	6.781			474.153	46.0202	3.38521	3.09581
									1.13636	0.681818	9.57	5.71135	5.542	2.236			545.804	69.4844	2.92449	2.44093
									2.72727	1.88312	7.32162	7.76818	8.482	1.22			371.738	41.1096	3.38875	4.0392
									0.844156	0.811688	4.49928	16.5553	13.896	3.077			345.445	49.3961	3.09088	3.18766
									2.12987	0.714286	1.22883	5.66775	6.961	1.283			316.57	89.549	3.19463	1.8317
									2.45454	1.64936	12.8255	1.48364	5.501	1.845			368.451	53.0914	2.97636	2.92301
									1.39614	1.78571	5.72955	3.62919	8.577	5.724			420.08	59.1031	2.48744	2.55635
									2.46753	0.844156	3.77856	8.27766	13.443	1.698			359.97	66.88	2.6735	2.20853
									1.39614	1.72779	7.51315	5.72955	11.271	2.486			278.927	52.7556	2.94971	3.02144
									0.681818	1	5.36919	1.16685	8.779	4.799			244.268	55.4183	3.12889	3.07661
									0.649356	1.71429	4.64847	4.39369	5.888	1.672			275.024	63.1348	2.9458	2.45512
									1.29871	1.38961	1.43982	4.13892	10.009	3.381			218.537	57.3149	3.60309	2.39798
									0.714286	1.36364	14.262	9.12955	1.242	7.751			260.635	40.2647	3.06519	3.39022
									0.844156	1.16883	9.97387	12.9982	2.762	3.005			164.115	57.4527	3.07425	2.45165
									0.649356	1.21299	9.25315	7.47748	1.713	2.18			235.274	78.1106	2.72557	1.73374
									1.33117	1.38961	12.7587	4.28818	2.91	2.232			173.713	43.1001	2.91405	3.19511
									1.64936	0.844156	4.64685	7.45135	2.527	5.54			188.527	43.3293	2.53619	3.38649
									0.746753	0.746753	1.48364	7.32162	1.802	2.171			143.661	53.4944	2.87758	2.59033
									1.42857	1.13896	3.88396	8.42727	1.348	1.311			148.536	47.0573	2.4017	3.30645
									0.779228	2.45454	7.98	4.33333	9.364	1.498			100.24	59.6154	2.94741	2.28949
									2.14286	0.876623	3.88396	4.33333	6.46	2.708			65.2763	60.8359	4.31605	2.62048
									0.714286	0.649356	5.92252	7.55694	1.741	1.384			141.549	58.5235	2.47242	2.37915
									0.681818	0.876623	7.19658	5.36919	6.041	2.653			88.2383	61.5721	4.02121	2.5425
									1.71429	2.35195	6.58144	3.14546	8.545	1.925			116.293	72.2803	2.69376	1.86932
									0.649356	0.649356	5.52613	9.42522	12.976	1.063			107.589	56.3205	2.74796	2.21418
									2.45454	0.746753	17.1126	6.68727	4.978	3.251			88.5257	62.1772	2.90735	2.23102
									0.681818	1.64936	13.5595	5.77333	4.105	2.773			122.692	79.8812	2.60922	1.83619
									1.72779	1.46139	8.12847	7.45135	2.259	1.251			88.7081	40.05	2.93885	2.85302
									0.649356	1.55844	17.724	4.76937	7.44	4.154			82.8473	38.0639	2.6938	3.28792
									2.27273	0.649356	5.94727	5.15818	5.739	1.128			65.2763	33.2415	3.77098	4.2969
									0.876623	2.56494	4.64847	4.69225	6.414	4.035			106.858	54.037	3.0452	2.49693
									1.88312	0.714286	8	7.47748	2.702	1.789			75.2675	45.0111	3.03908	2.76055
									1.38961	1.16883	3.88396	6.9	1.157	2.74			102.836	41.6743	2.93639	3.33792
									1.55844	2.43565	8.84685	3.37441	2.648	2.991			84.3035	42.72	2.52015	3.13439
									0.649356	1.38961	16.2568	13.7342	6.708	2.337			123.487	76.5876	1.97012	1.7007
									0.746753	1.23377	5.41297	4.33333	1.509	2.49			148.181	41.9242	1.73675	2.93714
									1.85649	1.13636	6.49454	3.98955	4.573	4.241			61.5589	42.0801	4.13186	2.62748
									3.71299	1.72779	13.3927	8.68182	7.604	2.332			116.841	63.2794	1.87303	2.3696
									1.88312	0.941558	8.55636	6.13369	7.152	1.131			65.4652	58.2912	3.22121	3.01954
									1.33117	1.65584	6.28182	7.47387	10.71	4.402			79.4359	31.8589	2.63367	4.04119
									0.746753	2.3713	17.1818	12.4618	13.013	3.969			69.1917	56.3963	3.10388	2.8028
									1.42857	0.844156	7.81171	1.15454	4.934	1.061			80.1322	36.6619	2.61708	3.19961
									1.71429	1.13896	9.38432	3.62919	6.846	2.492			96.5432	46.5794	2.66748	3.04226
									0.97426	0.876623	9.72	18.7254	2.636	2.868			45.9739	35.7771	3.85986	4.62509
									0.811688	0.681818	5.11441	7.83	4.624	4.032			58.9229	60.407	3.25005	1.86442
									2.35195	1.64936	12.8568	14.3932	2.659	2.374			98.2095	64.4453	1.85482	1.91573
									0.779228	1.6	6.38847	1.97514	6.322	3.802			61.0328	47.2677	2.78428	2.65032
									2.85714	0.649356	4.28818	7.66252	5.576	2.526			85.7963	30.1496	2.32768	3.93799
									1.85649	2.12987	4.4373	4.28818	4.877	4.486			46.843	34.4819	4.06383	2.73922
									0.714286	2.27792	8.47636	6.68727	8.837	1.36			52.7731	55.0091	3.15558	1.92921
									1.23377	1.26623	4.13892	9.42162	5.997	2.908			59.8608	36.0555	2.75912	3.05542
									0.876623	0.649356	5.66775	7.81171	2.573	4.345			55.2357	40.823	3.08899	2.62666
									1.78571	0.649356	4.4373	8.38324	3.896	5.04			42.8209	58.1808	3.1243	1.74219
									1.26623	0.876623	6.9	5.81694	6.337	5.433			58.6325	39.3573	2.89757	2.94197
									1.21299	1.64936	6.34469	13.7342	2.275	2.002			41.0487	54.2033	4.16619	2.18797
									2.12987	1.71429	5.83514	1.86955	4.153	4.13			47.6021	34.1321	3.13978	2.94744
									0.844156	0.746753	7.47387	17.1865	4.865	3.259			63.4114	33.1361	2.35637	3.09703
									0.649356	1.55844	3.52364	6.68727	2.655	1.149			37.1214	38.1182	3.88273	2.48402
									1.46139	1.71429	1.61441	9.85273	2.873	1.681			44.5533	62.9682	3.23749	1.77451
									1.38961	0.811688	6.53766	14.6	5.513	2.34			30.1496	37.6431	4.27344	2.30611
									1.36364	1	5.77333	5.52613	3.053	3.446			70.2922	50.3289	1.97207	1.84038
									0.649356	2.3713	8.57622	8.44546	11.144	5.518			39.8121	30.8058	3.14609	2.91335
									0.811688	1.49357	4.56182	4.93243	5.574	3.537			35.0571	35.5148	3.38077	3.08372
									2.35195	0.649356	11.2917	6.53766	1.448	1.09			34.1369	31.6228	3.13302	2.99069
									2.35195	1.21299	4.64847	11.6959	1.281	4.62			67.624	30.7697	1.91785	3.12616
									2.79228	1.52597	1.22883	6.53766	4.509	4.417			37.6431	35.556	2.90514	3.04327
									3.89614	1.16883	4.95135	3.62919	2.786	2.97			33.2415	49.4773	3.5826	1.90115
									1.75325	2.56494	9.59549	13.4977	6.637	6.595			41.2311	51.4781	3.12948	1.53759
									1.33117	0.714286	5.81694	12.4166	3.05	1.944			33.5261	51.2445	3.83707	1.74019
									2.66234	0.714286	8.68182	5.77333	3.439	1.437			40.1123	41.6743	2.95582	2.65826
									2.14286	1.13636	8.22883	1.31622	13.891	1.708			60.4352	47.7223	1.87047	2.01924
									1.91558	1	8.27766	4.93243	3.708	1.811			36.7151	44.911	3.14467	1.87921
									1.13896	0.779228	5.52613	1.58	7.424	2.648			34.9285	30.8058	3.11684	2.83221
									3.19485	1.38961	4.49928	4.28818	3.49	2.675			55.5527	66.5733	2.17293	1.57424
									0.779228	0.844156	9.71818	7.87351	5.155	3.091			44.1022	47.1275	2.61817	1.79137
									0.876623	2.17532	8.22883	5.92252	2.57	4.471			53.535	30.1496	1.92563	2.60161
									1.75325	0.941558	6.71712	7.19658	4.185	1.688			41.0487	41.1096	2.62901	1.93063
									1.29871	0.844156	5.56216	7.47748	2.046	4.553			39.3573	36.6742	2.60629	2.23645
									0.649356	1.26623	11.3694	16.7468	14.447	1.962			41.0487	32.7567	2.19568	2.84609
									2.79228	1.64936	6.79243	6.38847	3.25	2.973			36.0883	30.5941	2.92114	2.75091
									1.39614	4.12338	4.95135	7.45135	7.822	2.231			47.4236	31.0645	2.3602	2.53257
									0.681818	2.79228	5.58364	5.15818	3.631	5.653			31.257	44.7987	3.06641	1.84048
									0.649356	0.649356	12.8387	3.77856	2.065	3.673			58.3079	32.3883	1.69267	2.53149
									0.941558	2.98713	5.22	6.53766	13.282	1.53			49.1377	42.72	1.82208	1.6852
									1.21299	0.779228	14.6455	9.34727	8.642	4.499			54.4059	40.1049	1.82649	2.05024
									2.27792	1.21299	1.95766	6.79243	4.663	2.974			34.7131	35.5106	2.92898	2.43652
									0.649356	1.78571	6.38847	5.15818	10.658	2.787			40.9089	42.9535	3.09919	1.61833
									1.88312	2.17532	7.32162	6.71712	5.5	2.268			36.1386	31.257	3.09483	1.85877
									0.746753	1.88312	5.52613	15.8346	4.478	1.222			37.3363	30.0167	1.86418	1.90571
									1.13896	1.81818	1.17658	2.98468	9.488	2.03			45.2217	36.3593	1.99393	1.91222
									1.62338	0.681818	11.3973	4.33333	6.971	2.502			33.8379	34.0147	3.09418	2.24493
									2.62987	1.23377	8.49999	6.79243	2.803	2.137			34.4383	37.5899	2.77812	1.85178
									0.844156	1.64936	9.58182	7.45135	4.025	7.435			35.5106	31.4006	2.49966	2.01812
									0.746753	0.714286	3.26883	11.1682	8.846	3.948			56.0218	32.5576	1.46971	1.81418
									0.714286	0.746753	4.27273	4.75455	5.447	1.533			34	40.1622	2.79864	1.78393
									1.68831	0.844156	6.53766	17.47	4.827	1.311			57.2512	45.8039	1.65011	1.5288
									1.71429	1.42857	6.24	3.62919	6.138	2.985			48.6502	40.7128	1.90762	1.88464
									0.681818	0.649356	5.32545	1.61441	9.131	5.319			31.1328	35.3553	2.69932	1.69705
									0.681818	0.941558	2.98468	9.82469	13.326	5.22			43.6243	31.5753	1.85581	1.84548
									0.844156	2.3713	6.81636	7.25838	11.351	3.614			50.3344	34.4617	1.72514	1.66607
									0.649356	1.62338	14.7897	6.89818	2.666	2.472			44.7231	35.8469	1.67329	1.64463
									0.844156	0.746753	1.53874	5.68577	15.606	3.563			30.0167	42.9535	2.16085	1.44393
									1.42857	0.746753	13.6793	9.59549	1.235	2.119			59.4138	43.0465	1.48191	1.30119
									3.37662	0.876623	13.3227	6.13369	7.322	3.359			50.2494	32.1287	1.45956	1.89764
									2.3713	0.941558	11.2479	7.81171	7.419	3.938			40.3113	34.2043	1.8442	1.76452
									2.33766	3.99356	8.72546	16.68	1.336	9.835			33.541	35.9085	1.93533	1.38177
									2.27792	1.39614	12.9545	16.1949	9.86	6.977			36.3049	35.8469	2.1174	1.48728
									1.55844	0.746753	1.39636	5.66775	4.961	2.038			30.0167	33.1059	2.09296	1.47161
									2.88961	0.97426	9.63171	7.15279	3.525	3.752			36.7151	685.18	1.90757	3.25742
									1.13636	0.941558	7.21478	7.55694	5.152	2.486			35.5106	505.941	1.74456	3.35787
									0.97426	0.714286	14.3932	2.98468	8.74	1.21			44.5533	508.339	1.60893	3.34747
									1.23377	2.27273	4.33333	8	2.098	4.225			36.2353	599.028	1.75509	2.91311
									0.746753	0.941558	4.28818	8.23387	6.302	4.495			39.8246	416.248	1.69913	3.03099
									0.649356	1.21299	8.32144	5.66775	5.343	4.339			32.0624	374.955	1.59991	3.24539
									0.941558	0.714286	8.87477	15.9418	4.576	8.534			790.686	438.432	3.4069	2.88907
									1.64936	1.49357	5.56216	13.9351	6.854	6.964			804.234	320.847	3.09344	3.33947
									2.56494	0.779228	16.2387	7.51315	6.986	5.132			643.155	326.835	3.34741	3.10878
									0.746753	1.29871	7.34595	5.56216	5.215	3.836			504.914	244.152	3.07643	3.31171
									1.81818	1	5.92252	4.79766	2.447	4.001			465.312	288.919	3.44635	2.97023
									1.26623	2.82468	3.77856	5.72955	3.189	4.279			472.836	260.798	3.5655	2.78007
									1.42857	0.746753	6.28288	7.67273	9.05	8.019			469.194	216.047	3.11903	3.57598
									1.64936	0.714286	6.32667	8.47636	6.398	7.505			458.778	215.6	3.21689	3.53356
									0.941558	0.779228	12.8643	4.39369	8.749	3.224			461.719	202.421	3.05454	3.21746
									1.88312	2.79228	5.87874	9.61351	4.455	7.987			383.803	217.817	3.00162	3.11211
									0.746753	2.95454	11.5927	8.63818	9.633	8.457			473.54	225.929	2.74487	2.88076
									1.65584	0.681818	4.54288	4.13892	4.173	1.783			347.871	276.812	3.236	2.57278
									1	0.844156	7.15279	6.13369	9.475	4.867			385.672	235.801	2.79488	2.91371
									1.94852	3.18182	1.82577	14.2182	3.477	6.755			243.138	148.638	3.71789	3.2736
									0.649356	0.649356	19.2528	8.21586	3.125	3.596			306.563	199.435	3.04215	2.78717
									1.26623	0.681818	13.4177	4.79766	6.54	1.373			305.516	160.887	3.24599	3.35529
									2.46753	0.714286	7.32162	7.47387	1.559	4.825			267.141	196.264	3.45938	2.82984
									3.71299	0.746753	5.41297	1.67658	9.61	5.718			258.816	136.299	3.43234	3.79845
									0.649356	1.13636	4.13892	6.38847	6.063	5.361			262.931	165.923	2.73703	2.83943
									2.3713	1.13636	9.34727	15.8346	2.278	4.287			241.981	202.631	3.3122	2.87397
									1.21299	0.649356	4.85964	5.88288	3.868	5.509			223.252	161.967	3.20061	3.08886
									0.876623	1.46139	5.37387	6.1773	3.29	5.077			281.471	203.271	2.57486	2.61218
									2.33766	1.49357	3.14546	7.32162	4.268	6.503			261.905	167.505	2.43244	2.72395
									2.59743	0.649356	5.15818	6.53766	4.184	3.379			199.733	172.387	3.14823	2.67602
									0.714286	2.5	5.41297	5.94727	3.562	4.124			235.373	64.2806	2.62526	6.7328
									1.81818	2.27792	6.32667	6.32667	4.975	1.612			182.654	129.551	3.54636	2.77998
									0.779228	0.746753	5.68577	5.66775	6.124	3.27			228.196	111.65	2.91655	3.18245
									3.37662	0.876623	1.73838	14.2182	1.974	5.544			178.968	137.615	3.2173	2.73829
									1.9852	2.27792	13.2865	8.22883	2.587	1.631			156.346	101.398	3.42106	4.02078
									1.39614	0.811688	1.17658	5.44	9.034	2.744			207.368	106.471	3.10575	3.10975
									1.94852	0.649356	17.3122	6.64324	11.354	2.124			172.239	132.452	2.82523	3.34435
									1.71429	1.42857	12.8643	1.61441	10.042	1.444			213.955	141.823	2.80334	2.57802
									1.39614	1.13896	15.2995	7.15279	4.934	2.195			224.95	126.545	2.87322	2.75156
									1.64936	3.31169	8.44546	21.9683	3.721	3.861			198.479	108.227	2.56059	3.06009
									0.779228	0.649356	5.62396	12.8823	6.73	5.96			148.749	88.2151	3.09491	3.88862
									1.71429	1.26623	6.83622	5.37387	7.148	1.132			205.861	81.0432	2.61367	4.52342
									1.13636	0.779228	5.92252	16.3854	9.251	2.69			146.938	112.821	2.9309	2.93762
									0.681818	0.681818	3.84364	7.66252	6.066	1.614			175.642	84.8758	2.6802	4.19124
									1.21299	1.16883	7.66252	6.64324	2.194	1.838			166.148	100.125	2.56628	2.89381
									2.3713	1.13896	6.79243	12.2546	2.091	3.563			170.777	100.447	2.57983	2.83835
									0.779228	1.65584	9.78378	14.3577	10.291	2.536			106.888	114.441	3.21654	2.86349
									3.51948	1.13636	5.56216	12.7151	7.537	4.328			122.167	145.011	3.04473	2.31347
									3.31169	1.13896	1.72182	8.33946	3.884	3.767			113.289	106.366	3.35537	2.55332
									2.66234	1.36364	9.74469	5.83514	1.101	4.313			109.739	84.5591	2.95863	3.91238
									1.21299	0.844156	11.45	6.45273	3.792	1.203			124.871	77.1436	2.77959	3.79879
									2.42597	1.64936	7.55694	5.52613	2.831	2.764			187.139	88.756	1.87745	3.34836
									1.71429	2.46753	6.64324	5.41297	4.833	4.199			141.922	32.311	2.35482	8.52341
									2.27792	0.844156	11.2479	22.5396	1.993	1.124			151.996	84.6564	2.53343	3.28731
									2.88961	2.3713	3.67297	5.66775	1.194	1.598			111.317	46.2709	3.19983	5.85198
									1.6	0.714286	9.14775	4.93243	7.477	3.561			74.169	97.6114	3.6681	3.27071
									1.21299	2.33766	4.13892	9.91273	10.477	2.9			142.417	70.8802	2.62418	3.8929
									0.876623	1.29871	1.65838	5.87874	13.546	1.366			109.282	68.3999	2.8821	3.85489
									1.36364	0.779228	3.52364	8.42727	5.522	1.709			104.668	96.8969	2.78139	3.06505
									2.1139	0.649356	8.74364	12.5658	9.703	5.927			133.511	92.123	2.54599	2.99203
									2.27792	3.63896	7.45135	12.1616	6.324	3.633			142.872	53.3385	2.6438	4.14902
									1.71429	0.779228	18.5683	19.7855	9.225	2.513			62.0081	54.694	3.68023	5.72128
									0.649356	1.75325	5.15818	4.58667	8.279	1.142			103.575	60.0333	3.17397	3.3995
									1.46139	1.23377	1.37818	4.39369	4.991	3.168			97.5576	63.1507	3.03236	3.96355
									1.13896	1.26623	6.38847	8.27766	7.089	1.294			105.954	47.1705	2.99419	5.1989
									1.42857	0.681818	4.64847	5.36	6.177	2.567			120.285	83.1986	2.27021	2.67402
									0.811688	2.1139	11.23	22.5654	5.262	1.851			154.436	67.4442	2.3146	3.25371
									0.811688	2.56494	1.86955	8.84919	8.261	3.763			99.4126	52.3575	3.46679	4.1012
									0.746753	0.714286	5.21818	5.26364	2.048	4.176			68.2439	95.7056	3.46157	2.39164
									3.18182	4.25974	6.31818	21.9864	2.16	3.805			79.1721	80.8684	3.70481	2.64291
									0.941558	1.65584	4.79766	5.98432	6.342	4.918			138.98	84.7159	2.11316	3.00109
									2.43565	0.876623	18.2335	7.19189	8.047	2.531			44.1059	75.505	4.67938	2.88318
									3.31169	0.649356	8.33946	4.93243	2.544	2.317			136.602	52.3718	2.09395	3.65671
									1.49357	0.811688	8.32144	11.1425	5.54	3.238			111.779	56.2228	2.59185	3.21975
									1.85649	1.68831	19.5	22.6814	4.526	6.233			105.931	52.469	2.598	3.66731
									3.27923	1.75325	16.1757	6.68727	2.599	3.283			89.8109	61.0827	2.54101	3.18564
									0.811688	2.53247	11.8545	7.47387	3.031	1.412			79.0142	45.5412	3.15775	3.45345
									0.811688	1.6	5.52613	4.35	2.759	3.762			63.7135	47.5157	3.39531	3.40468
									0.779228	1.26623	8.93658	12.4618	3.523	5.118			83.6635	54.2587	2.6635	3.87467
									1.21299	1.13636	19.1396	5.62396	7.28	6.143			74.4312	63.7004	3.08573	2.71463
									0.844156	2.85714	8.49999	1.97514	6.395	4.817			94.1116	47.1296	2.58073	4.48611
									2.75974	0.714286	4.35	4.64847	5.41	2.426			53.1507	45.3453	4.11132	3.7484
									1.21299	1.85649	6.59946	13.8582	3.12	2.15			106.041	56.6127	2.14782	2.84789
									2.5	2.72727	7.19658	5.11441	5.893	1.793			107.362	50.678	2.33384	3.26787
									1.13636	3.11688	5.87874	5.96216	7.632	1.93			65.215	47.2017	3.28462	3.77347
									1.85649	1.46139	1.52727	4.64685	9.918	1.405			64.4299	55.7315	3.16601	2.84128
									0.714286	0.714286	14.3238	12.2673	12.188	2.527			59.9083	53.1679	3.79276	3.21931
									2.42597	0.941558	6.71712	18.7613	4.834	3.638			109.041	40.2126	2.12065	3.80543
									0.714286	1.62338	14.1822	7.25838	2.724	1.845			72.2011	36.4349	3.60826	3.3834
									1.36364	0.681818	16.4613	5.62396	2.134	2.023			59.9723	83.0497	3.08915	1.98969
									4.25974	0.779228	1.7564	18.1897	5.617	2.134			44.219	32.9849	4.21705	4.51572
									1.71429	1.23377	6.53766	4.79766	2.2	3.299			56.9372	36.0555	3.1402	4.37774
									0.649356	0.97426	17.3243	5.15818	2.314	2.499			50.6485	50.1199	3.31325	3.09743
									0.649356	3.18182	5.26364	5.56216	1.189	3.83			91.3042	69.8624	2.2061	2.42897
									1.33117	3.84416	11.8813	5.88288	1.851	2.203			107.777	46.0435	1.86816	2.7109
									1.36364	2.35195	8.23387	7.76364	1.849	1.564			82.5853	42.1545	2.41789	3.63566
									1.36364	1.33117	1.52727	9.6573	1.903	1.871			76.0194	62.9682	2.74313	2.23556
									1.6	2.46753	6.74883	4.33333	3.04	5.868			100.741	73.4696	1.86599	1.93982
									1.65584	2.17532	6.28288	12.4618	7.654	1.8			100.802	47.0559	1.80075	2.99556
									1.38961	3.11688	7.81171	7.32162	4.729	2.019			73.9256	33.0605	2.76252	4.00271
									0.97426	1.49357	12.5658	4.54288	4.417	3.525			77.6638	68.3594	2.37955	1.97405
									1.21299	1.23377	1.31622	12.8643	8.406	2.685			41.5019	58.8388	4.20777	2.36739
									0.649356	1.81818	9.14775	11.8545	3.482	3.152			62.5249	43.3192	2.73383	2.96076
									2.77923	0.746753	4.45549	6.89818	7.364	1.277			40.3113	38.2099	3.97591	2.84811
									0.649356	0.97426	6.53766	5.66775	5.658	2.515			50.0899	50.1598	3.28984	2.55471
									1.23377	2.95454	5.41297	15.1139	3.367	3.399			37.108	40.4475	3.76754	3.3531
									1.26623	2.85714	8.92	7.32162	5.177	1.581			42.0476	58.1808	3.37867	2.52536
									0.746753	0.811688	5.22	6.28182	5.208	2.131			62.7694	77.6934	2.67585	1.82849
									1.13896	0.876623	5.52613	9.14775	3.127	2.006			82.1507	62.2636	2.40418	2.06506
									0.876623	1.16883	5.41297	9.49	1.156	2.797			64.6607	43.1741	2.55718	2.73334
									1.42857	2.95454	14.244	15.8964	2.251	1.963			42.5269	55.5428	4.19985	2.315
									0.811688	2.79228	5.41297	4.13892	5.102	2.942			38.3406	40.8044	3.63022	3.00037
									2.43565	1.9852	12.8252	7.47387	2.723	1.796			41.6173	71.5863	3.12197	1.66791
									2.92278	0.649356	15.4924	5.66775	3.683	2.499			83.7633	37.8021	2.23491	4.05061
									0.844156	3.24675	8.29586	4.39369	5.643	1.646			58.9487	66.1794	2.73821	1.94066
									0.876623	0.746753	9.63171	7.47748	2.441	1.353			42.5206	45	3.27223	2.89497
									1.38961	3.76623	15.9418	6.38847	6.625	2.097			65.1041	53.5814	2.49223	2.24365
									0.97426	1	6.43273	8.38324	1.744	2.897			98.5073	56.3205	1.56888	1.77212
									0.746753	0.714286	5.72955	11.7395	5.547	4.353			47.7895	40.2492	3.18375	2.68083
									1.72779	3.73377	5.45658	6.94182	1.269	1.888			65.6034	40.1142	2.53792	2.81362
									2.62987	0.844156	5.15818	8.89279	8.412	2.306			79.3027	59.0339	2.10281	1.91664
									1.29871	0.97426	5.37387	6.24	1.657	3.098			39.3059	33.541	4.06122	3.48288
									0.844156	2.27273	16.3545	22.1357	10.455	2.763			37.2156	45.7957	3.44354	2.1208
									1	2.69485	6.71712	8.17273	1.932	1.314			85.6048	40.1995	1.9705	2.8718
									1.49357	2.17532	11.2737	12.522	7.153	4.435			32.573	56.7495	3.88837	1.93779
									1.91558	0.681818	7.25838	6.74883	2.704	1.456			33.6155	36.2215	3.49804	3.00687
									1.26623	1.33117	11.6346	9.6573	7.922	3.689			54.1202	59.4932	2.77537	1.60646
									0.746753	2.5	5.11441	17.47	2.389	2.498			55.263	33.6155	2.50967	3.05712
									1.52597	0.876623	15.6854	4.71273	5.127	3.393			64.8151	48.3839	2.28926	1.83415
									1.46139	0.681818	4.33333	17.935	2.487	4.559			37.7944	39.3192	3.76504	2.35257
									2.1139	0.779228	6.1773	9.34727	4.689	2.741			54.092	46.619	2.99551	1.73121
									0.97426	1.39614	19.5876	3.77856	2.051	1.456			34.331	37.054	3.90512	3.11634
									1.6	1.71429	3.88396	3.88396	8.668	1.337			49.5128	39.2046	2.66513	3.17873
									1.46139	1.33117	6.1773	15.3255	7.704	3.392			34.0588	38.0132	4.4382	2.8341
									1.9852	1.72779	4.75455	6.28288	6.95	1.809			36.2353	46.2385	3.54225	1.83195
									0.844156	1.64936	9.61818	9.25315	5.631	2.128			31.0704	49.3356	3.68621	1.83382
									1.38961	2.27273	7.25838	7.15279	2.878	1.745			49.4065	55.3173	2.69666	1.77963
									0.811688	0.681818	5.88288	8	3.652	1.533			39.1152	53.1507	3.04553	1.73398
									1.21299	1.26623	9.2955	14.262	10.075	1.706			51.0934	32.0156	2.50426	3.51676
									0.681818	1.72779	8.92	6.13369	4.79	2.987			63.6553	41.2311	2.19258	1.85595
									1	1.21299	6.49454	1.88757	1.567	2.405			35.2021	34.2579	2.95855	2.8396
									2.12987	2.56494	3.98955	18.2335	2.57	1.499			35.0133	49.6957	3.27978	1.90967
									0.941558	0.746753	8.42727	5.51838	7.005	1.751			48.0104	34.0147	2.75239	2.47176
									0.811688	0.876623	4.13892	15.6854	5.938	4.642			66.2193	50.1199	1.90223	1.69471
									0.876623	2.77923	8.42727	9.95586	2.978	3.553			35.7771	33.5261	3.59561	2.91286
									0.714286	0.746753	4.4373	5.26364	3.116	3.387			31.0645	45.607	3.86148	1.76372
									0.779228	3.84416	7.19658	5.56216	4.254	2.317			31.0645	43.2782	3.8089	1.81464
									1.23377	0.714286	8.84	18.7175	8.257	2.041			49.0408	32.9849	2.71578	2.04635
									0.681818	1.81818	5.92252	5.11441	2.487	2.543			63.852	39.0513	1.6903	2.84223
									1.46139	1.72779	7.19658	13.6288	6.946	3.425			46.6755	33.406	2.50176	2.34736
									0.876623	3.24675	4.54288	8.12847	5.859	4.118			38.0789	35.6931	2.8102	1.8024
									1.62338	0.649356	8.98364	12.8643	1.737	3.422			38.0805	45.8803	2.72865	1.62038
									2.46753	1.39614	5.52613	9.14775	1.539	3.299			39.6232	40.2616	2.84901	1.66639
									2.46753	0.681818	9.95586	5.88288	10.396	4.856			58.258	30.4138	1.86104	2.05345
									1.38961	0.649356	13.5232	8.57622	13.262	1.453			34.1321	31.2893	2.8238	1.71353
									1.21299	0.681818	6.58144	13.3171	11.818	2.663			31.9531	31.6228	3.06565	1.96356
									0.649356	0.97426	6.53766	5.81694	6.749	2.193			53.9449	51.0392	2.03954	1.41664
									0.746753	1.13636	6.1155	9.42162	2.219	3.912			45.607	40.6079	2.51429	1.82972
									0.779228	2.17532	6.89818	15.2195	11.292	1.374			40.3609	50.8035	2.74538	1.5633
									0.714286	2.72727	6.49454	14.8773	3.657	1.111			53.7172	33.1361	2.06259	1.70678
									0.941558	1.85649	12.2236	7.45135	5.977	4.194			49.0408	41.0122	2.10943	1.84482
									0.746753	2.17532	13.5854	4.39369	2.09	4.223			83.5677	30.4138	1.54537	1.91334
									0.941558	0.97426	8.49999	6.24	9.094	6.014			37.6563	35.5106	3.04071	1.548
									1.29871	1.13896	5.52613	8.12847	2.25	4.122			65.1153	37.6563	1.65399	1.49395
									1.72779	1.38961	4.64847	3.11964	3.141	4.829			37.855	34.4819	2.88268	1.25405
									1.46139	0.714286	9.49	15.7273	1.271	4.177			43.1858	34.939	2.54029	1.48052
									0.681818	3.19485	9.49	16.5735	2.048	4.022			68.884	34.4819	1.85173	1.42947
									0.746753	0.876623	9.13964	6.1773	5.623	5.301			31.3209	31.5753	3.15247	1.26027
									1.21299	0.876623	3.77856	4.49928	4.203	1.327			38.6005	32.5576	2.39756	1.1177
									1.21299	1.26623	9.44613	4.54288	3.972	3.611			62.1289	30.5941	1.71265	1.49984
									0.681818	1.52597	1.27243	14.1746	5.888	5.161			31.0483	692.496	3.10161	4.12886
									2.3713	0.97426	9.82469	16.1982	7.264	2.957			32.311	506.492	3.16506	3.53331
									1.72779	2.35195	6.28182	1.67658	6.677	2.792			65.0692	386.596	1.57556	3.53215
									0.746753	0.681818	9.44613	5.51838	4.412	1.795			39.9757	339.558	2.58272	3.52767
									0.746753	0.844156	1.52727	15.3687	4.571	1.436			49.4275	250.832	1.8037	3.65242
									1.16883	0.941558	13.7745	9.34727	2.833	1.925			41.9551	315.566	2.39214	3.04141
									1.55844	1.33117	4.64685	14.6432	7.359	5.235			49.0645	252.715	1.8629	2.92727
									1.68831	0.746753	7.55694	8.32144	2.67	3.831			32.6956	206.041	2.98857	3.32726
									1.13636	1.38961	5.72955	8.78739	2.258	3.535			30.0666	216.244	2.72583	3.2248
									1.36364	1.64936	8.12847	1.86955	4.82	3.221			37.2744	232.443	2.78433	3.13114
									1.65584	0.681818	15.2649	2.18454	7.366	2.041			45.8039	155.689	1.95808	3.62085
									0.681818	0.681818	4.79766	14.1566	2.022	1.45			35.5913	211.566	2.97683	3.04495
									0.941558	0.714286	8.68182	5.52613	10.074	2.513			44.6001	167.447	2.21861	3.27972
									3.19485	2.56494	1.22883	5.87874	3.751	1.989			51.614	189.068	1.56288	2.94234
									1.68831	3.11688	7.55694	13.4359	3.964	5.142			35.8469	173.633	2.66244	3.25201
									1.85649	0.714286	6.31818	11.5927	6.99	3.628			65.192	151.786	1.46995	3.66609
									1	0.844156	6.94182	4.79766	11.629	4.961			54.7058	159.582	1.62936	3.3038
									0.714286	1.46139	5.51838	7.66252	6.376	1.146			50.1167	125.325	1.64091	3.51085
									1.29871	2.27792	5.66775	8.17273	3.441	2.985			34.4819	131.124	2.94523	3.57972
									0.681818	0.649356	8.98364	14.9459	1.969	5.552			57.3847	131.842	1.56328	3.43461
									0.811688	0.681818	4.54288	12.4618	1.336	3.598			42.5773	142.735	1.90715	3.48827
									1.68831	3.57143	1.61441	9.85273	4.735	2.189			45.8039	157.331	1.777	2.91271
									0.649356	1.39614	5.37387	4.79766	9.086	1.784			45.3432	135.038	1.90285	3.32118
									0.649356	1.13636	8.38324	15.5618	6.786	3.449			34.2345	130.49	2.02084	3.38704
									1.64936	1.33117	13.2427	3.16324	13.33	6.075			47.4236	166.88	1.67399	2.70194
									0.97426	0.844156	14.8153	12.7151	3.643	2.888			44.4072	136.398	1.64505	3.36394
									2.72727	0.876623	6.68727	7.32162	12.345	4.726			42.5206	129.93	2.00915	3.1259
									1.38961	0.681818	8.49999	5.66775	7.758	3.316			47.4236	145.452	1.78306	2.66514
									0.97426	1.71429	5.87874	18.2234	6.773	3.095			34.176	113.461	1.89271	3.42918
									1.81818	2.3713	6.38847	3.73477	12.715	5.365			47.3814	107.336	1.32151	3.26989
									1.88312	1.81818	3.4182	4.69225	4.932	1.197			34.9857	87.2463	1.65294	3.39949
									0.746753	0.779228	6.71712	11.4847	3.327	1.671			32.573	113.733	1.82468	3.07762
									0.649356	2.45454	5.21818	17.1269	2.635	3.136			42.4264	82.2094	1.2	3.6957
									1.64936	1.23377	3.52364	12.8255	7.03	3.2			33.5261	104.104	1.70734	3.11113
									0.746753	0.97426	4.75455	9.42162	1.436	3.38			32.8114	73.1299	1.74517	4.52956
									1.94852	0.746753	8.17273	3.92775	2.315	1.591			681.369	114.058	3.1137	3.05117
									0.714286	0.779228	9.85273	9.14775	3.194	1.942			751.403	103.539	3.075	2.54833
									0.811688	3.37662	7.55694	1.16685	8.151	2.861			486.868	98.9081	3.56804	2.87699
									2.62987	0.649356	4.18252	5.88288	2.818	3.506			590.03	104.368	3.19613	3.03712
									0.714286	2.45454	4.95135	4.28818	1.263	4.828			510.251	67.7308	2.7704	3.93236
									1.46139	1.42857	8.66667	4.93243	6.88	4.976			357.373	93.3697	3.55775	2.8636
									1.68831	1.91558	9.34727	6.68727	5.95	2.096			359.116	90.954	2.94974	2.73165
									0.681818	0.649356	4.85964	6.89818	2.428	3.554			349.055	96.5553	3.12793	3.13982
									1.64936	1	1.67658	11.1861	1.541	3.865			337.656	71.4493	3.46838	3.47985
									0.844156	0.779228	1.78216	9.55171	2.358	1.293			324.996	96.0064	2.92858	2.4433
									0.746753	1.71429	5.52613	6.43273	2.156	2.669			439.831	87.5557	2.81944	2.86612
									2.2426	1.88312	4.33333	19.1834	1.683	2.32			287.611	82.9057	3.14791	2.97861
									0.844156	1.52597	7.66252	11.3973	3.274	4.334			310.737	103.235	2.84374	2.58768
									1	2.33766	12.8255	4.13892	2.031	1.807			299.019	96.1587	3.05925	2.52371
									2.53247	1.13896	7.9173	6.94182	1.945	1.45			339.454	78.4905	2.89699	3.11099
									1.55844	1.21299	7.8555	7.55694	1.896	2.581			276.259	84.2169	3.4147	3.11611
									2.43565	3.11688	6.74883	5.26364	1.284	4.489			215.288	86.539	4.09864	2.59881
									1.71429	0.681818	11.1861	22.1793	3.439	4.556			161.346	84.9751	3.84501	2.69014
									0.681818	1.52597	5.81694	9.95586	3.796	4.034			205.341	83.8012	2.97465	2.82539
									2.2426	0.97426	4.33333	4.69225	2.02	2.863			158.593	72.7324	3.47553	2.94026
									1.64936	0.779228	11.1425	3.48	2.75	1.89			238.051	69.4655	2.61844	2.89564
									1.75325	0.649356	8.22883	9.14775	3.556	1.577			187.296	72.0902	3.13982	2.63122
									0.779228	0.714286	8.12847	4.4373	4.177	3.177			181.416	50.2833	3.12006	3.77329
									0.97426	1.13896	4.13892	16.4935	5.526	2.045			223.24	99.1425	2.5181	2.6683
									0.746753	0.779228	4.94727	4.54288	5.039	1.596			167.323	63.4131	3.44211	3.12817
									1	0.649356	6.28288	9.29694	4.376	4.972			161.08	48.7647	3.56081	3.27646
									1.39614	0.779228	5.41297	22.6634	2.506	1.347			179.562	62.4909	2.90913	3.71412
									0.97426	1.23377	4.79766	22.1537	5.708	1.027			141.238	76.3217	2.95632	2.3901
									2.45454	0.941558	1.72182	11.8545	2.112	2.175			219.965	55.1559	2.63096	3.13747
									1.55844	1.62338	4.33333	13.3927	5.752	4.686			169.633	62.208	2.87857	3.47459
									1.65584	1.72779	5.15818	4.33333	2.467	1.453			139.644	41.6931	3.00408	4.37355
									0.681818	0.779228	6.95982	7.36364	4.638	2.676			173.582	78.3058	2.6203	2.61405
									1.71429	0.649356	5.52613	21.8551	2.495	1.702			142.1	81.6557	2.93892	2.61561
									0.649356	0.811688	13.9351	4.28818	2.984	2.899			167.197	58.1435	2.6457	2.89828
									2.88961	1.16883	16.4497	6.28182	6.12	1.719			125.51	95.8494	2.89904	1.87705
									0.746753	0.649356	7.32162	7.47387	1.739	2.291			128.857	87.0919	3.10612	1.9056
									1.13636	0.681818	6.49454	4.93243	1.221	2.166			119.611	50.4272	3.18374	3.19634
									0.941558	0.746753	12.3548	7.36396	3.833	5.091			155.051	52.2196	2.55891	3.26955
									0.746753	1.38961	11.45	6.74883	5.554	2.849			105.779	51.5864	3.48837	3.33021
									0.649356	0.681818	4.45549	17.7676	4.212	5.537			167.932	50.8035	2.88856	2.92881
									1.64936	2.59743	3.84364	8.84919	4.221	1.535			120.771	59.0085	3.0673	2.57478
									1.29871	0.844156	7.66252	1.21636	4.961	2.143			120.094	54.262	2.89058	2.79482
									0.746753	1	5.41297	5.62396	2.363	4.309			147.91	80.3751	2.77419	1.91834
									0.714286	1.72779	1.17658	6.68727	3.966	1.186			105.933	56.8718	3.17118	3.21517
									1.68831	0.941558	5.37387	4.64847	4.117	2.715			185.471	69.2604	2.3159	2.7044
									0.681818	3.31169	6.79243	4.28818	5.491	5.833			142.168	56.1741	2.57027	2.51034
									1.64936	0.97426	14.3676	16.8937	1.541	3.063			150.879	59.1175	2.73369	2.66001
									0.844156	0.941558	5.47478	9.23513	3.805	1.991			164.685	70.4019	2.66172	1.93253
									0.779228	0.779228	7.98	6.38847	4.704	5.852			136.151	39.1152	2.69025	3.93944
									0.746753	1.52597	12.7769	4.49928	3.761	3.182			109.444	35.3553	3.03455	3.94783
									0.779228	0.844156	4.24432	7.21478	6.007	2.243			91.3074	58.9406	3.13678	2.34294
									2.42597	2.14286	5.37387	6.28288	2.053	1.629			118.656	39.6611	2.82207	4.18764
									1.26623	1.71429	5.98432	12.8387	1.369	1.195			121.705	49.0408	2.95561	3.08271
									0.649356	2.2426	5.52613	3.11964	1.199	1.915			110.333	78.6066	2.86857	2.66205
									1.85649	0.649356	11.6959	5.66775	1.737	1.465			100.509	43.566	2.71812	2.92833
									0.714286	1.72779	15.6416	7.47748	1.986	1.969			109.85	43.5292	2.70924	3.36023
									1.85649	1	5.41297	6.68727	1.996	2.28			95.3645	43.5185	2.90173	3.30415
									0.811688	1.52597	4.85964	5.41297	2.121	6.026			89.3599	53.8725	3.0644	2.8422
									0.681818	1.52597	8.27766	4.93243	2.337	1.039			103.109	43.7287	3.15562	3.05561
									2.14286	1.13896	9.13964	19.5982	3.214	2.766			98.6331	58.8784	2.62444	2.74141
									0.779228	1.9852	1.27243	6.83622	2.598	2.132			103.31	48.2597	2.9115	3.13051
									1.72779	2.53247	13.3171	19.482	3.133	5.733			137.235	35.7351	2.80991	4.00074
									1.62338	2.79228	8.42727	3.22546	2.786	1.504			91.3006	51.0392	2.98977	2.67823
									0.811688	1.55844	3.77856	5.26364	2.496	1.407			65	48.4901	4.36037	2.97253
									1.78571	0.714286	14.7897	5.87874	1.642	4.73			85.2055	46.1736	3.26895	3.08607
									1.72779	4.58442	12.2546	14.93	4.281	3.28			115.782	53.2236	2.65418	2.73615
									0.97426	0.746753	6.32667	18.7869	2.351	2.941			90.1704	49.3964	2.92394	2.67396
									1.64936	0.714286	9.55171	4.85964	4.182	3.706			99.2726	35.1947	3.02391	3.02111
									1.6	1.23377	4.94727	6.1773	3.202	1.523			87.9468	30.2655	2.66249	4.45627
									2.77923	0.681818	7.19189	18.1897	1.673	1.831			78.1837	44.0114	2.84817	2.51127
									2.66234	0.779228	4.69225	7.36396	1.277	1.813			64.1127	48.549	3.34053	2.70678
									2.1139	0.811688	5.26364	15.73	2.146	5.965			84.2031	30.5941	2.6461	4.58894
									1.81818	0.876623	12.6714	4.35	2.195	3.177			92.6499	59.0823	2.93543	2.20438
									0.941558	0.844156	5.72955	5.36919	3.512	1.38			87.2982	40.2813	2.98804	3.02401
									1.23377	0.681818	12.2546	8.12847	2.936	2.258			104.466	39.9625	2.65146	4.30427
									1	2.45454	6.49454	9.23513	2.346	2.823			62.3173	58.4257	3.37402	2.73272
									0.714286	1.23377	11.1243	6.68727	3.539	2.577			113.825	53.3385	1.99881	1.90647
									0.649356	1.75325	4.28818	6.43273	3.054	3.297			86.605	37.4833	3.02989	3.03335
									0.844156	1	7.47748	8.66667	2.436	4.016			81.2219	63.1604	2.57235	1.73831
									1.29871	3.47426	12.7423	3.52364	3.705	1.253			121.904	52.2915	1.8443	3.002
									1.6	0.681818	5.36919	6.38847	1.952	2.381			73.8405	31	2.68712	3.06667
									1.42857	0.681818	14.86	17.5128	1.581	2.256			82.2222	40.3612	2.67823	3.56258
									0.714286	3.44156	5.52613	9.14775	1.871	3.799			72.111	46.4004	2.96495	2.45197
									2.79228	0.714286	7.32162	4.93243	1.698	3.374			80.3177	44.9444	2.78987	2.6033
									1.9852	0.746753	5.66775	13.9892	4.477	2.701			90.9327	38.6183	2.89303	2.87094
									0.811688	0.746753	4.39369	7.76818	2.185	1.764			61.327	44.5982	2.93261	2.54668
									1.36364	0.876623	3.67297	5.21818	3.139	2.587			82.8226	44.6542	2.42081	2.84321
									2.59743	0.779228	6.38847	4.13892	5.208	1.938			45.1221	37.054	3.82604	3.30858
									2.72727	0.876623	7.46955	6.59946	1.94	3.7			50.9056	38.4188	3.14839	3.30896
									1.75325	0.714286	6.24	3.92775	1.567	1.526			67.4463	34.6612	2.69612	3.46151
									1.33117	1.21299	4.24432	13.7962	2.159	1.426			121.448	45.0179	1.88483	3.08324
									0.681818	0.746753	8.53243	8.66667	2.914	1.646			56.0892	35.3553	2.89187	3.05298
									1.75325	0.811688	5.36919	8.74364	2.291	1.418			65.9242	42.19	2.96242	2.88896
									0.681818	0.779228	6.32667	3.52364	3.853	1.988			66.0987	38.0565	2.94907	2.97689
									0.681818	0.714286	5.41297	3.48	4.138	3.071			82.801	41.1096	2.69808	2.94909
									1.13636	1.49357	5.52613	6.32667	1.922	2.475			88.4816	38.833	2.46197	3.02381
									0.746753	0.876623	5.15818	5.87874	2.332	1.665			73.39	39.8121	2.69386	2.80756
									0.811688	0.844156	6.13369	14.6479	1.605	1.62			77.4642	30.8058	2.74723	3.16375
									0.746753	1.49357	13.9634	7.98	2.43	2.124			58.6587	36.6964	2.65279	2.90274
									0.746753	1.52597	7.51315	14.3577	2.874	3.377			95	33.1361	1.97966	2.87162
									1.64936	1.85649	3.62919	7.47748	1.962	1.111			85.5995	38.0689	2.74778	2.47263
									2.53247	0.941558	12.32	8.17273	1.914	1.969			88.4767	32.1403	2.3472	2.68859
									1.33117	1.49357	5.45658	11.3694	2.22	3.78			105.418	47.6023	1.80696	1.69429
									2.82468	3.99356	11.9685	5.37387	3.047	1.961			84.0408	55.3264	2.59925	1.82368
									1	1.29871	4.93243	1.21636	2.07	3.011			90.7952	35.1283	2.74824	2.49087
									0.876623	2.45454	5.41297	7.32162	3.076	1.795			52.8873	37.1618	2.88968	2.57541
									1.64936	1.26623	1.82577	6.53766	2.529	1.86			74.108	50.1199	2.16725	1.91909
									1.62338	0.746753	6.34469	5.37387	4.395	2.413			62.1289	40.6742	2.63051	2.05714
									0.811688	0.97426	1.67658	4.24432	4.229	2.217			80.8725	33.331	2.90745	2.51965
									0.811688	0.811688	1.67658	7.15279	1.939	2.482			49.112	38.4714	2.86225	2.47202
									1.21299	0.649356	4.13892	5.37387	2.556	2.011			82.0731	30.0666	2.66187	3.05344
									0.649356	1.42857	9.6573	3.77856	1.315	1.279			61.3171	41.904	2.72437	2.50504
									0.714286	0.876623	8.93658	6.94182	1.947	3.338			67.0961	35.7351	2.23697	2.66732
									1.38961	3.34416	5.77333	6.1773	4.041	1.822			53.178	45.5412	2.7063	1.98247
									0.746753	1.13636	6.74883	5.66775	1.799	2.991			52.8867	32.6956	3.02043	2.92443
									0.714286	0.649356	7.47748	7.51315	1.598	2.733			74.2429	30.5941	2.47995	2.48407
									2.27792	1.71429	1.42182	12.97	1.506	3.02			66.8506	47.5079	2.44381	1.85171
									1.49357	1.39614	17.1865	5.87874	1.976	1.732			59.439	39.8246	2.50182	2.87434
									1.64936	1.71429	1.78216	3.67297	1.451	1.292			64.3817	50.5072	2.00672	1.56926
									0.681818	0.811688	9.6573	6.68727	1.506	2.502			60.2313	39.3254	3.10787	1.9414
									2.45454	1.64936	4.39369	1.31622	1.767	1.523			44.7268	38.1182	2.93598	1.84605
									1.26623	2.66234	7.19658	4.93243	2.545	3.259			77.9828	38.4188	2.81692	2.81863
									1.64936	1.42857	6.64324	7.15279	2.653	1.992			75.4733	36.4269	1.94449	3.19166
									1.13896	0.714286	13.6469	4.79766	2.164	2.862			55.3335	33.0605	2.56003	2.52063
									2.46753	2.27792	4.64847	8.98364	3.528	1.497			71.0119	38.0132	2.76562	2.07286
									0.779228	0.941558	4.39369	5.56216	2.668	2.134			47.189	30.4138	2.92673	2.46115
									0.811688	2.66234	6.79243	13.5413	1.442	1.438			48.0521	46.1736	3.023	1.81855
									1.21299	0.779228	7.19189	5.77333	2.152	2.917			52.9528	32.7678	2.58918	2.98095
									0.746753	2.46753	1.82577	4.93243	3.58	1.816			63.807	40.0127	2.10836	1.851
									0.811688	1.94852	9.42522	12.7151	2.812	3.034			53.0849	34.2053	2.8344	2.00614
									0.779228	3.99356	4.69225	8.66667	5.556	2.079			48.6513	37.8021	2.86181	2.01647
									0.811688	1.78571	11.2917	8.57622	2.443	1.739			44.5533	36.4006	3.21376	1.84199
									1.33117	1.49357	5.79135	7.32162	1.419	2.181			61.1657	31.257	2.57137	1.73859
									0.649356	0.714286	7.34595	4.39369	1.47	3.679			76.5266	39.2046	1.95238	2.00906
									1.26623	1.71429	14.6479	9.19135	2.395	5.018			49.163	42.0937	2.6494	2.08308
									0.681818	2.27792	14.93	7.25838	2.152	1.548			60.2096	36.7418	2.59485	1.936
									0.746753	1.81818	11.45	18.1461	2.506	1.425			39.7638	33.1934	3.38998	2.12669
									0.844156	1.16883	7.32162	8.84	1.636	1.859			62.4907	31.9531	2.5062	1.88348
									0.681818	1.38961	5.41297	14.5787	1.244	1.078			56.0898	33.7343	2.16168	1.97849
									1.94852	0.681818	8.57622	12.7151	2.534	1.787			58.2707	31.6228	2.82242	1.70044
									1.42857	1.71429	3.77856	4.18252	3.727	3.404			66.7083	31.7805	2.72298	1.78422
									0.844156	0.649356	4.13892	8.17273	3.359	2.99			55.94	31.0483	2.64033	1.85581
									0.649356	1.38961	8.27766	6.53766	1.849	2.944			47.8853	30.8173	2.68157	1.72494
									0.811688	1.71429	4.24432	9.55171	2.214	4.413			73.0502	38.3275	1.82726	1.52127
									1.23377	0.779228	4.13892	6.34469	2.705	2.096			43.0739	31.1182	2.97834	1.77134
									0.746753	0.941558	4.13892	5.92252	1.895	1.945			72.2956	32.0156	1.90872	1.6375
									1.68831	1.23377	5.76364	9.71818	2.31	1.483			67.1789	32.0156	2.74645	1.60536
									1.36364	0.714286	5.88288	14.2546	1.164	2.641			39.1359	33.3958	2.90255	1.58984
									1.85649	0.746753	14.455	8.89279	1.362	1.343			47.1107	30.0666	2.90284	1.8894
									0.714286	1	8.17273	12.9982	2.682	1.359			64.7094	778.004	2.53429	3.65139
									0.779228	0.746753	17.6184	12.5396	2.414	1.726			48.8365	584.518	2.76947	3.36416
									0.844156	2.14286	6.38847	3.92775	2.962	2.293			39.6232	583.922	2.89495	3.22906
									0.714286	1.36364	5.52613	14.2818	4.755	1.851			47.1699	476.243	2.57814	2.8711
									1	1.38961	6.53766	5.15818	1.338	1.849			65.3854	300.411	2.32768	3.7262
									0.844156	1.39614	17.55	7.76818	1.231	1.825			70.7812	345.428	1.92654	3.17141
									1.13896	1.42857	16.6	7.81171	2.812	1.318			35.1083	267.327	3.26064	3.00926
									0.97426	0.876623	9.58182	4.24432	1.809	1.407			33.0605	308.138	3.14743	3.18041
									2.5	1.23377	5.36919	4.96546	1.461	5.467			37	261.578	2.63074	3.2951
									1.88312	1.55844	6.43273	5.15818	1.585	2.728			43.1061	336.241	2.88877	2.13325
									1.36364	0.811688	7.55694	4.33333	1.966	1.456			47.0956	259.9	2.45577	2.4785
									0.746753	2.59743	4.33333	6.79243	3.439	2.123			44.1168	275.231	2.6872	2.23656
									1.62338	3.34416	4.79766	5.98432	1.259	3.129			46.6155	185.944	2.60711	3.06855
									1	2.79228	6.74883	7.66252	5.887	2.135			50.9117	201.116	2.36205	2.93411
									1.38961	2.66234	3.52364	6.28288	4.185	2.791			55.2941	241.046	2.51472	2.42346
									0.649356	2.27273	1.52727	8.99838	3.226	2.789			34.2345	188.483	2.95789	2.35941
									1.42857	1.36364	5.66775	5.66775	2.911	1.313			54.4059	148.18	1.94776	3.21945
									1.21299	1.13636	16.4317	14.262	6.134	2.053			50.1398	137.257	2.43022	2.90284
									1.13636	0.746753	7.25838	4.79766	3.093	2.039			48.0521	94.1544	2.12732	3.66827
									1.88312	2.42597	5.88288	5.88288	2.101	1.989			63.6003	185.622	1.8943	2.2805
									0.714286	1.88312	4.54288	12.2673	1.359	2.112			38.2753	114.636	2.83226	2.90428
									1.38961	0.844156	1.22883	3.4182	3.437	1.452			41.0122	57.9228	2.89266	4.76994
									0.649356	3.84416	7.47748	5.77333	2.564	1.523			34.0147	134.745	3.15129	2.25444
									1.23377	0.844156	5.92252	5.66775	2.689	1.947			36	73.5491	3.18116	3.66672
									1.16883	1.64936	6.64324	6.53766	3.925	4.253			39.0128	91.4282	2.67883	2.82067
									2.2426	0.811688	1.42182	5.37387	2.551	3.941			37.8021	90.4221	3.18737	3.0366
									0.714286	1.29871	4.64847	5.62396	1.318	1.585			60.3075	57.0351	1.80121	4.74982
									2.33766	1	6.1773	3.98955	2.552	1.99			44.0998	98.8585	2.38806	2.96388
									1.6	1.29871	7.61874	8.36546	3.158	2.925			46.0977	133.05	2.62471	2.35658
									0.97426	1.39614	3.88396	5.26364	2.355	1.791			53.191	133.437	2.43747	2.30968
									0.649356	2.45454	5.15818	7.15279	1.467	2.942			77.8014	157.294	1.89194	1.73985
									0.649356	2.69485	5.88288	6.24	5.135	4.875			40.2647	78.0669	2.72798	2.97685
									1.21299	1.85649	5.81694	5.52613	2.778	2.442			37.3363	71.9825	3.1079	3.31936
									1.33117	0.681818	7.76818	8.32144	6.059	2.855			42.72	95.8306	2.63879	2.63751
									0.779228	1.21299	4.96546	5.37387	1.075	4.68			50.9313	93.0208	3.0091	3.04099
									1	0.779228	7.32162	3.77856	1.25	1.26			32.1403	53.5224	3.37278	3.66172
									2.56494	0.714286	4.49928	9.34727	1.734	2.095			40.1123	118.2	2.94244	2.41135
									0.714286	1.68831	4.13892	7.89171	2.441	1.31			40.4475	47.7826	2.59497	4.04412
									1.39614	1.23377	4.24432	8.17273	2.153	3.229			37.2631	93.8333	2.93521	2.72311
									1.94852	0.649356	5.62396	4.94727	1.644	1.895			46.1821	79.5776	2.19035	3.14939
									1.13636	0.714286	1.27243	7.38216	3.277	1.444			52.2363	109.937	2.06602	2.01571
									1	1.52597	7.61874	14.5169	3.929	1.591			52.2015	65.192	1.81898	3.77569
									0.714286	1.81818	5.11441	18.1897	2.425	3.382			53.8238	126.093	2.03552	1.73762
									1.6	1.75325	4.28818	6.74883	3.659	2.935			58.1525	48.7656	1.91319	3.76826
									0.844156	2.14286	4.4373	12.7769	3.028	3.029			52.9765	59.0141	1.90977	3.02739
									1.38961	1	9.42162	7.51315	1.214	3.641			52.2015	56.0564	1.97848	3.95747
									0.941558	0.649356	5.56216	5.26364	1.964	1.416			34.3657	60.8276	3.01835	2.70928
									0.746753	1.64936	9.42522	5.11441	5.319	3.729			68.8194	51.2592	2.74122	2.99824
									1	1.71429	8.68182	7.19658	1.529	5.112			36.7696	48.5489	2.60163	4.05557
									0.681818	1.49357	1.21636	4.54288	4.874	2.082			38.234	51.1577	2.7661	3.11868
									0.681818	1.64936	5.72955	9.29694	1.385	2.43			56.0803	38.4188	1.67811	5.15853
									2.35195	0.746753	5.15818	7.32162	1.259	2.414			32.1403	74.442	3.07523	2.57882
									1.23377	0.844156	16.5117	13.6654	1.12	2.818			54.0947	59.1918	1.81709	3.05587
									0.811688	0.876623	5.62396	8.27766	2.025	2.603			43.4166	53.9164	1.9791	2.78597
									1.52597	0.844156	5.88288	3.62919	3.285	1.538			40.2927	38.2346	1.99913	3.50792
									0.844156	1.6	5.81694	6.89818	1.805	3.531			47.5919	51.6236	1.93401	2.88307
									1.91558	0.811688	5.37387	1.46545	2.124	6.07			33.9558	36.9227	2.85457	3.51514
									1.42857	0.876623	8.12847	5.88288	1.757	1.847			44.7214	42.9418	2.02171	3.37989
									1.55844	1.65584	6.32667	6.68727	1.915	2.946			37.1214	44.9222	2.85857	2.842
									0.811688	2.77923	14.9647	6.43273	2.001	4.83			61.6749	34.1321	1.93208	4.51346
									0.681818	1.62338	9.6573	14.5169	1.971	1.832			43.0465	55.9991	2.1832	3.00388
									2.88961	1.6	7.83	1.58	5.325	2.351			50.4777	40.4656	1.9783	2.84503
									1	2.35195	3.92775	6.68727	2.324	4.367			45.3429	68.3348	2.6027	2.16862
									2.69485	1.75325	1.42182	11.8454	2.143	6.102			46.8722	42.4264	1.93531	3.17705
									0.649356	2.72727	6.64324	5.77333	1.271	1.689			52.239	49.4627	1.82429	2.91925
									2.59743	0.811688	6.13369	14.244	3.509	2.092			57.9828	48.9351	1.62068	3.01092
									0.681818	3.24675	5.15818	5.51838	4.153	3.744			37.9473	32.9424	2.8831	4.66855
									2.56494	1.71429	7.32182	14.5425	1.547	3.881			53.9073	61.0036	1.76187	2.31963
									0.811688	1	8.93658	13.8398	1.438	2.448			34.5254	41.8429	3.07174	3.20136
									0.714286	2.59743	6.43273	13.5854	2.672	4.359			53.198	52.8026	1.88921	2.40191
									0.941558	1.78571	12.4784	12.6955	1.974	4.751			46.099	30.0666	1.78475	3.92714
									0.811688	0.746753	3.98955	1.46545	1.665	2.653			34.3657	34.0147	2.85836	3.56996
									1.38961	1.9852	8.93658	5.26364	2.976	1.451			57.3149	40.8044	1.67811	3.68728
									0.97426	0.811688	4.24432	6.94182	2.324	1.297			48.9183	46.7056	2.00426	2.95601
									0.97426	0.811688	6.28288	8.11273	2.418	1.442			40.3113	34.0588	2.05001	3.1565
									2.14286	0.681818	7.47748	12.9982	1.892	1.959			37	60.1082	2.69946	2.07703
									0.746753	1.38961	7.9173	9.44613	1.544	2.739			35.2278	42.5441	2.87651	2.55087
									1.52597	2.27273	5.26364	7.45135	1.86	1.436			39.8246	37.4433	2.54554	3.5483
									1.6	0.811688	12.4618	5.15818	1.297	3.278			58.8101	77.6492	1.67416	1.72406
									0.779228	0.844156	11.1425	4.79766	3.191	1.988			33.1567	43.1741	2.87558	2.80775
									0.811688	0.811688	1.17658	4.79766	1.439	5.868			31.0483	49.0408	2.91625	2.08329
									0.681818	0.714286	7.47387	5.88288	2.121	4.914			60.1415	33.6736	1.7788	3.497
									1.78571	0.649356	13.6469	7.32162	2.794	4.817			35.9387	33.1361	2.5702	2.85635
									1.72779	1.85649	3.16324	3.52364	1.69	1.31			42.107	50.5106	2.00058	2.21859
									1.64936	1.6	3.26883	5.37387	2.137	2.889			41.4686	39.8497	2.02355	2.96142
									0.681818	0.649356	6.94182	2.12273	1.828	2.009			40.1622	52.0096	2.15626	2.38744
									0.649356	2.66234	6.83622	5.41297	3.926	3.72			41.2305	36.1386	2.04704	3.04386
									0.649356	1.81818	3.16324	6.1773	2.381	1.966			46.0109	59.6311	2.35744	1.59261
									1.21299	0.649356	4.79766	4.93243	1.891	2.911			45.8039	32.4016	1.90869	3.11674
									1.71429	3.14936	14.6661	7.9173	2.202	1.833			30.1496	37.2731	2.74821	2.86425
									0.811688	0.649356	4.28818	5.81694	1.852	2.149			49.8197	44.7772	1.911	2.01872
									1.46139	1.91558	16.4935	11.9944	2.897	4.879			60.7817	34.0836	1.86246	3.18151
									0.811688	0.876623	8.22883	6.94182	3.654	2.613			39.1152	36.6746	2.21009	2.89782
									1.13896	1.75325	9.6573	4.64847	1.485	1.733			50.774	64.5368	1.89949	1.64355
									0.746753	3.21429	8.48883	9.86486	5.343	1.856			35.2278	37.4433	2.04458	3.08349
									1.39614	3.24675	4.64847	8.66667	1.756	3.587			36.2353	30.0666	2.94916	3.26611
									2.2426	1.71429	5.15818	6.95982	2.858	2.327			35.0143	46.8722	2.10445	1.88799
									1.13636	0.649356	1.78216	6.74883	2.576	2.801			41	39.8246	2.0597	2.83259
									0.681818	2.98713	4.13892	11.23	1.445	1.241			30.5941	41.0224	2.81823	2.01508
									1.49357	1.16883	8.66667	7.47387	1.368	2.721			48.3173	30.0167	1.79899	2.82663
									0.844156	1.33117	17.3198	13.6469	2.018	1.899			44.2041	34.12	1.89532	3.23258
									0.876623	0.941558	4.64847	15.5364	4.932	1.98			35.1141	30.1496	2.08751	2.82107
									1.52597	2.35195	4.39369	15.8346	2.718	2.44			41.1875	35.8469	1.88243	2.04928
									1.21299	3.14936	4.93243	16.9595	1.229	2.525			36.0555	38.4593	2.32067	1.67208
									1.21299	0.746753	5.77333	15.9418	1.329	1.42			32.7567	42.0119	1.93012	1.95147
									1.49357	0.779228	4.64847	8.32144	2.856	2.41			36.2947	47.6899	2.01191	1.38532
									0.876623	1.29871	16.1769	7.8555	2.468	1.569			41.6773	44.5533	2.09982	1.40809
									0.844156	0.746753	13.12	5.88288	1.296	1.795			34.176	34.9857	2.06537	1.79255
									2.43565	1.33117	1.82577	8.89279	1.325	1.895			55.9117	39.6989	1.49122	1.62097
									1.39614	3.14936	6.28288	9.14775	4.248	6.443			31.0645	436.932	2.89078	3.75811
									1.39614	1.49357	3.77856	6.79243	1.779	1.898			32.5576	425.386	2.2286	3.87062
									1.72779	0.876623	8.78739	14.244	2.406	1.408			31.1392	436.663	2.47101	3.31382
									1.55844	1.62338	7.45135	5.81694	1.305	3.512			32.8938	419.015	2.07538	3.18228
									2.14286	1.94852	7.8555	5.56216	6.054	1.503			40.3113	363.552	2.0186	3.40836
									0.681818	1.62338	9.86486	6.28182	3.13	2.565			51.614	376.527	1.90145	3.34186
									1.23377	0.779228	8.72546	7.8555	2.505	2.98			32.1403	242.727	1.99801	4.24953
									1.65584	0.714286	7.81171	6.32667	1.448	2.502			32.249	357.046	2.00743	2.89676
									1.78571	1	4.28818	7.9173	1.151	4.759			35.121	235.979	2.07501	3.92502
									2.27273	2.17532	15.3255	9.42522	2.265	3.71			38.4708	287.576	1.97028	3.17383
									1.39614	0.746753	6.28182	13.5854	1.035	2.301			32.945	247.937	2.19791	2.91438
									1.52597	0.714286	1.27243	19.6568	1.618	2.22			41.3038	240.168	1.81807	2.88661
									0.779228	0.779228	4.39369	8.22883	1.722	2.777			40.3609	240.626	1.90095	3.31764
									0.811688	1.23377	14.2182	4.4373	1.834	4.098			42.0119	244.611	2.12947	3.20272
									0.681818	0.811688	4.64847	6.89818	1.072	1.425			52.8015	193.303	1.89543	3.31461
									1.9852	1.21299	13.2247	6.71712	3.655	3.446			48.0104	171.306	1.75093	3.11397
									0.649356	1.13896	4.95135	3.26883	2.26	1.631			39.699	238.008	1.97134	2.87579
									0.649356	0.649356	5.92252	8.93658	2.103	4.049			32.721	230.9	1.99736	2.68624
									0.714286	0.714286	16.6429	7.45135	3.065	2.886			37.855	211.314	1.95979	2.46885
									0.746753	0.779228	8.23387	3.62919	2.719	2.502			40.0549	270.594	2.0522	2.13258
									0.811688	1.21299	6.89818	4.64847	3.431	5.68			47.5373	181.125	1.63233	2.95379
									1.78571	1.29871	7.19658	13.9454	1.481	2.159			45.4533	176.171	1.76841	3.10618
									1.72779	0.681818	7.25838	13.2247	3.938	1.115			34.9285	163.303	2.05716	3.06785
									0.844156	1.64936	6.13369	15.4364	5.436	1.344			37.2268	184.673	2.07786	2.4356
									0.811688	1.64936	9.6573	11.8126	2.274	6.029			37.1618	101.513	1.95312	4.06835
									0.779228	0.779228	3.92775	8	3.161	1.803			36.7151	142.586	1.98951	2.94403
									1.42857	0.97426	6.53766	19.4638	2.599	3.496			31.0645	119.802	2.10327	3.13207
									0.681818	1.94852	6.89818	3.77856	1.351	3.72			31.1448	142.227	1.89944	2.40584
									1.29871	0.714286	4.54288	6.53766	2.395	2.712			30.1496	159.775	2.04909	2.54127
									0.844156	2.75974	4.85964	6.28288	1.503	3.588			39	108.714	1.92308	2.78669
									0.714286	0.681818	5.37387	12.3548	4.31	3.15			31.3209	119.473	2.18783	2.41446
									1.88312	1.49357	6.24	8.53243	1.563	1.472			44.6177	136.534	1.63075	2.46929
									2.27273	0.714286	11.1425	5.36919	1.755	1.467			38.9487	114.034	1.69955	2.63356
									0.649356	1.29871	11.7939	3.37441	2.631	1.776			32.0624	118.64	2.03915	2.69868
									0.941558	2.45454	6.51273	6.1773	1.792	2.016			33.541	126.422	1.93959	2.72855
									1.39614	1.52597	5.41297	6.32667	1.328	1.815			32.9849	86.9826	2.00713	3.65016
									0.97426	1	3.92775	13.7962	2.123	1.703			37.2022	89.202	2.00358	3.39625
									0.649356	0.876623	4.64847	5.88288	2.316	3.773			41.1671	90.824	1.93414	3.19806
									2.56494	1.81818	8.57622	5.26364	1.979	2.123			43.4166	96.3736	1.96464	2.81144
									1.26623	0.941558	7.19189	11.5927	2.079	2.873			44.6878	102.329	1.80923	2.83767
									0.746753	0.681818	7.19189	7.66252	3.376	6.2			36.7696	136.524	1.97136	1.8779
									1.55844	0.649356	6.43273	4.64847	4.173	2.597			43.0381	86.168	1.76863	2.95118
									2.45454	1.13636	1.61441	8.78739	1.778	2.057			35.5002	88.3233	2.00373	2.83439
									2.42597	0.941558	5.87874	11.1874	3.986	1.444			39.3192	94.3759	1.84074	2.65281
									0.844156	0.681818	13.8142	7.81171	5.203	3.988			37.2022	69.3443	1.7198	3.21843
									0.844156	3.24675	7.36364	13.9162	2.59	2.059			40	87.8793	1.82884	2.83515
									0.746753	1.13636	5.15818	5.62396	1.726	1.736			41.1947	79.5008	1.87954	2.66932
									1.52597	0.649356	9.95586	11.1425	1.517	1.946			34.5254	64.1418	2.03416	3.3757
									1.46139	0.714286	12.5478	9.14775	1.693	1.385			41.0122	72.1803	1.6935	3.02799
									1.64936	0.649356	7.81171	5.11441	3.448	1.967			34.5815	113.575	1.70891	2.41375
									0.844156	0.876623	5.68577	11.6959	3.419	1.476			31.1448	77.9618	1.93213	2.92507
									0.844156	1.26623	9.14775	14.9647	1.42	3.137			39.6989	63.9554	1.77034	2.81805
									1.81818	0.97426	5.11441	16.4577	2.88	2.037			31.0645	114.275	2.026	2.17468
									0.941558	0.746753	8	5.77333	2.397	1.447			37.8021	100.502	1.86703	2.37671
									0.811688	1.62338	1.86955	14.455	2.621	1.435			31.7805	61.2161	1.9856	3.22774
									0.649356	1.33117	1.14126	5.81694	3.323	1.087			35.9027	81.8352	1.91912	2.49727
									1.68831	1.33117	7.98	5.15818	1.231	2.606			38.0132	59.4643	2.00276	3.97841
									0.844156	1.13636	8.84	4.64685	2.018	2.014			35.7771	53.5773	2.16063	3.3563
									0.746753	0.811688	8.93658	5.66775	4.838	2.669			31.0483	51.1713	2.04689	3.92988
									0.714286	2.27273	8.68182	11.2432	1.614	4.502			31.3209	52.4648	1.80231	3.53144
									1.6	1.26623	6.1155	6.64324	2.733	4.028			33.541	54.7941	1.93471	3.51573
									1.13896	0.681818	15.1139	4.49928	2.628	2.511			33.9969	94.4158	2.07306	2.63853
									1.33117	2.72727	8.53243	4.64685	1.733	4.447			43.9318	65.575	1.93952	2.74329
									0.844156	0.681818	9.29694	4.93243	3.791	1.732			41.4005	39.2938	1.64729	3.90936
									1.64936	2.17532	1.61478	5.37387	3.617	3.254			36.1386	40.1288	1.77358	4.3841
									1.33117	1.26623	7.36364	1.61441	1.892	4.098			31.5753	82.6475	1.94789	2.34699
									0.714286	0.779228	14.6479	7.25838	2.318	1.283			43.4166	53.8516	1.66748	3.27336
									1.16883	0.681818	5.36919	5.52613	3.167	1.73			42.4382	52.0065	1.82668	2.90696
									0.681818	1.42857	8.47636	8.68182	1.489	1.653			35.5106	49.8063	1.73113	3.10086
									1.71429	2.33766	9.91273	8.99838	3.151	2.274			32.311	108.812	1.79108	1.82405
									1.55844	2.56494	8.57622	5.88288	2.829	1.587			43.8406	33.0605	1.50067	4.92442
									0.746753	1.68831	15.73	1.46545	2.285	1.693			35.5106	48.3558	1.78513	3.35385
									0.649356	1.49357	7.47748	3.67297	1.372	3.347			32.0156	41.1825	1.83169	4.25176
									0.649356	2.3713	7.47387	1.42182	2.537	2.009			39.0513	49.74	1.78596	3.13191
									1.94852	1.16883	5.51838	5.26364	2.496	7.343			37.2022	52.5547	1.63637	2.72293
									0.97426	2.62987	5.41297	9.55171	1.337	2.52			728.179	89.411	3.63083	2.10167
									1.71429	1.55844	4.64847	11.6829	4.716	1.885			695.857	66.6033	3.42088	2.48669
									1.21299	1.81818	11.45	16.3545	2.319	5.006			670.603	67.2337	3.53804	2.75165
									0.779228	2.35195	4.79766	4.75455	2.665	3.55			554.047	78.5684	3.29584	2.39776
									1.13896	1.38961	3.67297	4.93243	1.385	1.541			497.929	39.0513	3.34518	4.15048
									1.38961	0.649356	5.51838	9.97387	3.842	4.44			434.287	66.8545	3.75674	2.40106
									0.714286	1	5.36919	9.58182	3.093	2.13			462.889	60.0973	3.11849	2.73916
									0.649356	2.14286	6.43273	3.98955	1.617	2.757			404.119	33.3766	3.49006	4.04819
									1.33117	0.714286	14.9459	11.3535	4.724	1.744			382.157	40.8534	3.37943	3.61287
									0.844156	1.68831	1.17658	9.58182	1.877	3.14			303.49	61.2944	3.30839	2.69507
									1.71429	0.844156	1.93135	9.46432	3.148	1.506			238.031	38.833	3.31542	4.32972
									1.62338	0.681818	5.76364	8.78739	2.825	4.19			230.146	50.3344	3.36204	3.84045
									0.714286	0.681818	5.56216	9.42522	3.262	3.506			215.971	63.7627	3.47412	2.3704
									0.681818	0.779228	4.39369	6.43273	2.739	3.779			226.859	54.5411	3.15504	4.24542
									0.941558	0.876623	8.66667	4.45549	2.049	1.396			214.017	42.1157	3.16993	3.28924
									0.649356	1.26623	15.5798	6.76685	4.021	2.348			269.188	53.4222	2.66341	2.66036
									1	1.6	5.88288	5.56216	1.739	2.564			213.428	40.4765	3.15058	3.41071
									0.649356	2.56494	7.19658	6.64324	2.112	1.953			236.421	37.054	3.05843	3.934
									2.27792	1.29871	5.96636	13.4539	2.227	3.71			235.206	32.7567	2.96238	3.27359
									1.52597	0.714286	3.77856	14.6223	1.748	5.943			229.711	34.3657	3.105	3.6629
									0.941558	3.24675	11.7832	6.79243	3.392	1.324			228.958	78.2432	2.6482	1.86639
									1	0.844156	9.85766	6.89818	2.339	2.07			206.369	42.5441	2.86472	3.57242
									1.81818	1.36364	4.64847	5.88288	2.587	4.43			173.547	30.5941	3.44662	4.03898
									0.681818	0.941558	7.15279	8.53243	2.134	3.487			162.299	41.8808	3.33206	3.15645
									2.17532	1.39614	8.68182	6.28182	2.729	1.074			186.037	36.4006	2.84007	3.87575
									1.64936	0.649356	13.5232	4.64685	1.677	1.556			168.335	53.0094	2.81871	2.64669
									0.681818	1.91558	5.37387	7.47387	2.299	3.425			128.883	44.3575	3.54569	3.02935
									0.844156	2.17532	4.33333	5.58364	2.372	4.093			197.163	75.452	2.43979	1.79961
									0.649356	0.649356	9.19135	11.1243	3.565	2.678			133.404	36.1248	3.1894	4.08313
									1.65584	1.64936	1.22883	6.32667	1.037	2.866			187.096	49.182	2.60491	3.00176
									1.62338	1.23377	4.64847	4.54288	3.175	2.215			130.951	30.0666	3.41581	3.76429
									0.649356	1.72779	11.5927	6.53766	2.123	4.378			125.444	31.1448	3.24567	4.08158
									1.38961	0.649356	1.76396	7.15279	1.589	5.778			115.971	37.8021	3.43139	3.89
									0.649356	1.49357	1.59189	4.64847	1.367	2.563			127.651	55.4707	3.48586	2.24036
									2.5	1.13896	5.58364	8.98364	3.367	5.136			144.638	34.2813	2.8576	3.23685
									1.72779	2.45454	3.88396	7.47387	5.526	2.05			121.075	31.1448	3.23793	3.35448
									1.29871	0.746753	4.35	3.26883	5.329	3.228			130.752	58.0114	2.82937	2.58522
									0.97426	1.75325	11.5495	4.85964	1.352	1.785			165.5	31.3209	2.61707	3.8214
									1.38961	1.38961	9.86486	5.56216	2.287	2.939			163.071	39.759	2.80334	2.5934
									1.71429	1.13636	7.47387	5.62396	3.246	5.643			143.309	33.7343	2.81229	3.00503
									1.91558	1.65584	4.39369	7.81171	4.911	1.372			210.393	51.9545	2.29354	1.97812
									1.78571	0.714286	5.41297	3.62919	3.419	2.054			146.74	31.3311	2.92464	3.02968
									1.42857	1.13896	9.86486	5.41297	1.607	2.384			169.767	50.2632	2.43973	1.9004
									1.42857	0.97426	7.36364	5.11441	4.778	2.995			141.193	36.0555	2.9378	2.73538
									0.714286	0.97426	5.77333	6.71712	3.631	1.659			136.621	40.5565	2.72359	2.81737
									0.746753	1.16883	4.75455	7.87351	5.581	1.812			87.5501	34.1321	3.50408	2.85467
									1.64936	0.714286	15.984	12.97	8.015	3.463			115.036	56.7893	3.07765	1.80259
									0.746753	0.714286	13.2649	5.47478	9.206	1.177			116.235	33.0605	2.86081	2.5074
									0.714286	1.75325	8.57622	1.42182	4.261	2.042			87.8516	41.7893	3.71245	2.41297
									1.26623	0.941558	4.79766	3.84364	2.455	2.144			128.741	31.0645	2.82582	2.72097
									1.13896	2.45454	3.88396	9.42162	1.837	2.427			90.4692	47.5079	3.50557	1.7041
									0.649356	2.85714	5.62396	6.73636	9.511	2.658			115.609	30.0666	2.36645	2.71525
									0.681818	2.43565	11.2917	1.86955	5.036	2.131			109.937	42.0595	3.43253	2.03137
									1.46139	2.88961	5.77333	11.5927	4.482	3.871			104.431	35.4401	2.72702	1.82544
									1.65584	0.97426	5.51838	9.16577	7.138	1.505			100.848	37.7359	2.7593	1.96089
									2.5	1.38961	5.96216	8.27766	1.38	1.498			101.099	38.0789	3.13629	1.72451
									0.714286	1.88312	6.59946	6.64324	7.153	1.275			83.5337	36.2548	3.20109	1.64531
									0.97426	1.68831	8.42727	1.61478	5.891	2.56			76.1771	39.6989	2.94427	1.62517
									0.779228	3.24675	4.28818	8.12847	4.297	4.838			64.509	41.1825	3.74619	1.5416
									0.844156	0.746753	5.96636	5.15818	4.877	1.736			77.7946	31.1448	2.88995	1.70468
									0.844156	2.3713	4.93243	5.56216	10.109	2.954			64.4634	689.617	3.59852	3.7749
									0.746753	1.68831	6.98559	2.35315	7.633	2.062			111.021	559.502	2.48836	3.56223
									2.45454	0.779228	1.81838	9.95586	8.647	2.513			86.1265	375.004	3.01664	3.75685
									0.811688	1.16883	3.82216	5.47478	4.072	6.36			82.1	431.583	3.05946	3.39312
									0.681818	0.681818	5.22	15.7273	7.295	1.424			100.808	385.678	2.26018	3.08888
									0.97426	0.746753	5.52613	5.92252	1.409	2.696			64.6713	371.166	3.10135	3.0685
									0.844156	1.88312	8.78739	16.4577	4.388	3.887			94.9749	294.859	2.8525	3.61641
									0.779228	0.714286	6.28288	19.8861	2.606	2.068			101.973	293.783	2.03825	3.44609
									0.681818	0.779228	9.61818	7.67273	1.966	1.179			76.8504	372.901	2.4071	2.88573
									0.649356	0.876623	12.6198	5.56216	1.368	3.185			70.5762	318.746	2.84355	3.01624
									1.26623	1.68831	7.67273	3.14546	7.413	2.434			70.0742	266.192	3.0354	2.87877
									1.72779	1.26623	4.79766	4.33333	4.547	2.334			104.254	231.768	1.81076	2.8548
									1.16883	1.71429	8.49999	5.83514	4.314	5.675			62.8357	237.928	3.08038	2.70328
									1.13636	1.13896	6.58144	9.14775	11.227	2.865			73.0848	166.588	2.63652	3.69397
									0.649356	0.681818	6.51273	4.35	4.084	2.033			78.0574	199.491	2.69959	3.07601
									0.681818	0.681818	5.51838	3.4182	3.313	1.907			58.93	206.249	2.96285	2.86553
									1.85649	0.746753	1.81818	11.1425	4.541	2.814			57.1357	175.003	3.18908	3.03771
									0.97426	0.876623	5.37387	6.28182	2.958	2.153			62.1301	160.339	2.64552	3.10977
									0.746753	1.21299	7.68546	9.86486	2.755	3.298			53.0964	177.353	3.29825	3.0898
									1.94852	1.13636	1.67273	5.56216	1.447	3.562			58.8237	234.321	2.93104	2.62194
									0.649356	0.714286	5.26364	5.51838	3.937	2.256			79.1258	152.394	2.11691	3.1051
									0.714286	1.62338	4.94727	15.4454	2.072	1.85			75.2347	179.8	2.29634	2.87057
									1.75325	0.844156	9.29694	5.92252	4.13	1.894			57.0701	142.889	3.25776	3.53113
									0.746753	0.649356	5.15818	5.21818	4.466	1.534			52.345	164.869	2.89548	3.11353
									0.97426	1.23377	6.94182	16.1949	4.177	3.103			61.1882	171.616	2.80839	2.54173
									1	0.714286	4.13892	5.51838	4.115	5.458			70.406	133.407	2.46595	3.28556
									0.779228	0.811688	14.4369	12.8387	6.089	1.938			65.033	147.408	2.77129	3.19324
									1.65584	0.649356	12.8252	1.21636	3.11	1.669			49.5391	154.4	3.00724	2.50268
									0.746753	0.97426	4.93243	3.11964	3.667	1.149			50.2278	141.605	2.82528	2.85781
									1.29871	1.62338	6.13369	3.52364	4.194	2.337			49.3875	149.764	2.9249	2.99228
									0.844156	0.97426	12.5622	8.36546	2.448	5.725			73.5388	122.476	2.13952	2.88426
									2.66234	1	4.79766	14.3496	5.115	5.32			42.5793	125.04	3.47342	2.68075
									1.55844	1	1.59189	15.7273	4.91	2.273			43.1857	117.897	3.25457	2.83844
									0.649356	0.649356	8.27766	12.9982	1.744	1.143			49.7119	119.37	3.04805	2.51685
									1.6	1.46139	5.88288	1.21636	3.787	3.055			42.4716	146.59	3.13655	2.219
									1.16883	1.38961	15.1757	9.86486	5.279	6.373			57.4913	101.425	2.77964	3.1146
									1.64936	1.39614	5.72955	8.74364	1.328	2.214			34.5254	100.563	3.7796	2.77055
									0.844156	0.681818	6.83622	13.7962	4.436	2.64			37.2485	79.1788	3.43579	3.2618
									0.811688	1.71429	6.68727	8.53243	10.451	1.448			36.4006	87.7244	4.11445	3.11978
									2.46753	0.746753	1.61441	1.27243	3.302	3.04			52.0941	101.807	2.9393	3.44564
									1.39614	1.81818	5.22	15.9418	3.842	1.626			62.3228	91.0055	2.0209	2.79321
									0.844156	2.45454	12.4618	16.9775	4.942	5.978			42.1073	66.0384	2.96608	3.44396
									1.64936	0.681818	6.81636	4.4373	6.92	6.578			41.7648	79.3242	3.67273	3.34789
									1.75325	1.64936	5.92252	3.62919	5.306	4.269			48.1268	65.9675	2.7412	3.71692
									1.55844	0.746753	16.5373	5.51838	4.385	7.531			47.4136	124.253	2.8738	2.31277
									1.6	0.941558	8.36546	12.5658	2.077	2.112			40	100.498	3.42748	2.66432
									1.13896	0.746753	7.8555	5.26364	3.966	1.163			48.5819	93.7624	2.8969	3.1806
									0.876623	1.38961	7.57514	1.21636	3.411	1.818			75.0998	70.3608	1.97324	3.88608
									0.649356	0.779228	6.28182	6.53766	4.088	4.66			46.5732	58.8809	2.75734	4.58625
									0.811688	1.49357	5.36919	5.92252	7.756	3.645			65.4558	75.6834	2.39503	3.031
									0.941558	0.681818	13.4795	2.75928	6.285	4.242			33.0605	90.9658	3.4263	2.50011
									1.13896	0.941558	1.14126	3.88396	5.95	2.232			43.7809	127.559	2.74472	1.87465
									0.811688	1.36364	7.61874	6.53766	1.757	4.665			34.0941	84.7455	3.52045	2.70354
									2.77923	1.65584	9.42522	7.18	3.909	4.008			46.3803	119.15	2.56847	1.97153
									0.714286	1.64936	5.41297	11.2479	9.532	6.08			34.4819	58.3683	3.86794	3.79222
									1.68831	1.62338	14.1128	12.9261	4.887	3.852			62.3276	63.3912	2.11294	3.33385
									1.13636	0.714286	6.64324	6.28288	4.24	2.037			42.4106	94.8216	2.707	2.61272
									0.97426	0.746753	6.64324	3.67297	3.821	6.098			47.676	61.4003	2.36458	3.07425
									0.811688	1.39614	3.77856	2.94	3.644	2.099			46.0435	58.5741	3.14139	2.85788
									0.649356	0.844156	5.26364	5.26364	6.648	1.141			32.0899	79.2861	2.89635	2.79222
									2.2426	0.876623	6.53766	7.47748	1.521	2.254			38.5914	51.8824	2.78414	3.72037
									1.71429	1.36364	7.25838	6.28182	3.67	5.406			38.833	67.4951	2.96429	2.67549
									2.75974	1.55844	4.39369	6.1773	2.165	7.223			41.9001	47.5079	2.54971	4.49834
									1.64936	0.649356	3.77856	4.49928	6.702	3.124			39.1152	83.5225	2.65262	2.3093
									1.85649	1.9852	7.83	8.93658	7.374	4.409			36.7696	100.641	2.75899	1.97674
									1.16883	0.941558	1.99315	18.6377	3.631	2.811			49.2443	41.1096	1.84326	4.04945
									0.779228	0.714286	11.6959	12.795	1.683	4.23			37.054	39.3087	3.09985	4.26818
									1.26623	0.876623	5.51838	4.49928	1.731	1			38.8963	54.6201	3.11589	3.1938
									1.23377	1.13896	5.81694	5.56216	2.145	1.524			56.2277	34	1.76134	4.54849
									2.66234	0.714286	5.41297	15.9418	3.834	2.572			39.6989	42.6245	2.79622	3.00393
									1.23377	1.68831	5.47478	7.32162	2.131	4.679			43.6203	80.7775	1.92235	1.89124
									1.29871	0.714286	7.76364	12.1182	2.311	4.273			34.1391	47.0106	2.77195	3.26672
									2.77923	0.746753	5.88288	2.97273	3.234	1.585			32.4549	57.4876	2.75505	3.01735
									0.746753	0.97426	13.7865	8.12883	1.42	2.09			30.1496	91.214	3.09712	1.77733
									1.36364	1.13896	5.26364	7.98	7.835	1.477			44.7214	52.4028	1.74917	3.44125
									1.81818	1.36364	4.33333	7.9173	2.521	3.816			42.9743	45.7056	1.91028	3.26136
									2.2426	0.681818	6.28288	5.88288	1.181	4.889			32.4849	32.5576	2.98664	3.76652
									0.649356	1.64936	14.4732	9.85273	3.717	3.698			47.1406	42.9535	1.66801	3.48518
									0.811688	1.21299	5.81694	16.3187	2.976	2.421			37.054	55.1073	2.26882	2.34083
									2.45454	1.16883	6.22182	5.92252	10.106	3.273			41	38.6005	2.1	3.80441
									1.62338	1.21299	3.73477	7.32162	1.854	3.244			34.3657	49.1527	2.94912	2.99145
									2.59743	1.55844	3.77856	1.94955	6.262	2.442			39.2046	43.4683	1.78942	2.71735
									1	0.941558	6.89818	5.88288	1.938	6.608			35.4401	49.7006	2.04026	2.57741
									0.681818	1.64936	9.6573	7.51315	4.162	3.771			53.3385	65.7951	1.68464	1.8889
									1	0.779228	7.19658	6.85441	3.906	3.203			31.3209	34.4819	2.23315	3.92425
									1.16883	1.16883	6.74883	8.68182	10.504	1.662			33.2646	40.1622	1.88373	2.65915
									0.876623	0.746753	4.49928	7.25838	8.43	4.68			34.2491	45.0444	2.02783	3.1422
									1.52597	1.16883	4.95135	3.98955	5.321	1.471			35.0143	31.0483	1.88901	3.7827
									1.94852	0.779228	11.3355	18.3571	2.911	5.821			30.0167	44.9222	1.9384	2.4311
									0.844156	0.714286	7.36364	5.66775	8.734	7.726			48.0416	36.1151	1.69288	2.91208
									0.714286	0.714286	4.64847	8.85454	3.807	3.293			31.257	38.0789	1.94565	2.81479
									2.79228	1.42857	1.16685	5.58364	7.121	3.429			30.0167	42.9535	2.05653	2.37143
									1	0.779228	4.39369	12.4166	6.821	6.273			36.4966	31.9359	1.3353	2.82163
									0.779228	1.16883	4.64847	2.53333	9.356	7.191			35.0571	40.2616	1.73349	2.08551
									2.82468	1.16883	1.35982	17.4616	4.041	3.013			32.0624	37.054	2.02171	2.10899
									0.649356	0.746753	6.1773	13.8582	7.455	3.541			36.7151	44.4072	1.69583	1.85442
									1.36364	0.714286	5.72955	12.9879	8.845	2.799			40.6079	36.1948	1.65264	1.93065
									0.746753	1.42857	5.56216	2.34455	1.985	5.49			31.257	50	1.63144	1.58804
									1.13896	0.97426	4.4373	19.1636	4.39	5.884			31.0645	39.5601	1.72643	1.55874
									1.13636	1	9.13964	19.693	1.551	1.661			790.745	30	3.72128	2.28545
									0.681818	1.21299	3.7	5.41297	4.325	7.916			618.932	33.2415	3.56223	2.06377
									1.13636	1.6	8.57622	6.59946	6.372	5.349			607.683	35.3553	3.37877	1.74366
									0.779228	0.876623	4.39369	11.2479	3.077	2.408			401.323	35.1141	3.65348	1.84661
									0.844156	0.649356	14.244	8.63818	3.35	2.01			444.358	32.28	3.71116	1.84508
									0.811688	1.13896	6.24	16.3623	2.073	2.47			434.156	32.28	3.0731	2.04939
									1	0.681818	4.85964	13.4973	4.209	4.035			289.829	31.3225	4.29032	1.39322
									0.941558	0.844156	7.46955	3.26883	4.549	7.516			393.243	922.624	3.17072	3.47217
									2.27792	1	8.32144	11.8126	3.503	6.964			311.506	517.011	3.84545	3.63582
									2.88961	0.97426	8.69982	7.9173	6.603	7.41			319.707	480.516	3.79249	3.50629
									1.55844	0.714286	5.37387	5.11441	3.864	4.188			352.274	437.547	3.38148	3.62693
									1.64936	0.811688	4.49928	7.66252	4.927	5.405			351.948	429.112	3.22921	3.18903
									2.35195	1.65584	13.9351	3.67297	7.385	6.792			296.576	389.327	3.22622	3.38581
									0.779228	1.13896	6.89818	4.39369	4.045	4.639			251.346	359.166	3.8922	3.49044
									0.746753	0.811688	6.28182	5.92252	2.973	6.143			298.711	376.325	3.21568	2.99662
									0.649356	0.746753	4.75455	5.52613	3.584	4.295			243.003	271.526	3.7172	3.42388
									2.35195	1.13896	9.58182	3.77856	9.728	1.615			291.157	288.586	3.21385	3.21479
									0.649356	1.26623	1.52727	4.18252	3.989	6.033			277.531	252.553	3.16191	3.26438
									0.811688	1.62338	8.14649	7.36396	8.211	1.902			261.873	321.296	3.24638	2.7321
									1.33117	0.714286	8.12847	4.39369	6.046	4.151			256.55	224.673	2.8684	3.39187
									1.78571	1.13896	5.26364	3.77856	2.327	4.604			184.979	238.095	3.78104	3.06466
									0.681818	0.97426	4.95135	3.88396	6.006	1.462			180.267	229.104	3.67494	3.10562
									2.45454	1.16883	6.73636	3.26883	5.219	2.53			264.187	231.49	2.88399	2.80941
									1.64936	1.13636	5.36919	4.94727	8.319	2.062			213.096	202.293	3.27096	3.06578
									1.6	0.746753	6.55586	3.16324	3.448	4.253			203.897	233.063	3.53471	2.81528
									1	0.844156	5.36919	5.15818	4.632	2.712			220.298	261.753	3.21827	2.32939
									0.746753	0.779228	12.3548	7.47387	3.143	1.17			226.246	266.181	2.75887	2.60896
									1.64936	0.779228	4.76937	6.74883	6.05	3.017			239.271	171.951	2.87554	3.13567
									0.811688	0.681818	8.63818	5.98432	7.281	1.107			201.5	166.998	3.27774	3.24736
									1.85649	1.16883	7.67273	1.61478	3.265	1.07			215.761	156.639	2.88386	3.32641
									0.811688	1.33117	5.47478	3.88396	2.961	1.081			188.773	151.892	3.13979	3.28752
									1.91558	0.714286	4.69225	1.97514	2.973	1.053			201.895	175.276	3.15132	2.88946
									1.38961	0.876623	3.26883	4.75455	4.001	4.029			154.864	210.45	3.39112	2.65114
									0.779228	1	16.1332	5.92252	5.517	1.501			162.603	209.355	3.27954	3.10337
									2.35195	1.23377	7.55694	5.92252	4.113	3.684			168.591	164.798	3.12148	3.1363
									1.23377	0.779228	11.9685	6.64324	2.074	5.379			146.93	149.014	3.3786	3.25218
									0.681818	0.714286	6.1773	4.13892	4.218	4.818			219.362	181.878	2.56519	2.91751
									0.746753	0.876623	11.7577	7.47387	1.164	1.457			157.897	126.151	3.41183	3.64689
									2.66234	0.681818	8.47636	9.55171	2.255	5.147			171.628	157.981	3.14546	3.0752
									1.33117	1.64936	6.1773	7.36364	3.027	4.852			178.828	179.531	2.75417	2.82201
									0.844156	1.13636	9.78847	1.17658	2.351	3.743			197.687	198.809	2.66472	2.55775
									2.42597	1.81818	8.53243	8.57622	7.59	4.034			160.782	147.569	3.17617	3.48391
									0.941558	1.49357	1.37818	5.15818	3.727	2.993			121.578	140.29	3.50351	3.59963
									2.77923	1.49357	8.38324	16.5373	5.526	3.427			163.457	158.655	2.98692	2.8282
									1.13636	1	11.8545	4.79766	1.906	4.623			159.128	151.314	2.78511	3.21089
									0.876623	1.38961	7.61874	9.44613	2.825	2.567			110.662	139.925	3.60085	3.45048
									0.876623	1.64936	5.81694	5.51838	2.3	3.721			132.266	132.971	3.2562	3.3787
									0.649356	1.38961	4.79766	9.91273	1.642	2.907			142.799	139.322	2.74532	2.81247
									1.13636	1	7.81171	3.26883	1.38	3.243			108.529	183.58	3.43864	2.46496
									0.97426	1.33117	9.46432	14.86	7.233	1.281			126.228	146.569	3.38958	2.72281
									1.71429	0.811688	5.37387	7.25838	2.09	1.189			140.162	142	3.3475	2.90078
									1.16883	0.681818	14.2184	5.51838	2.403	2.407			169.729	126.317	2.41521	2.84428
									1.62338	0.714286	5.58364	12.3548	2.893	1.398			137.116	126.849	2.89395	3.52639
									2.14286	1.38961	12.4346	14.3279	1.996	3.314			142.505	126.688	2.80031	3.46042
									2.72727	0.779228	8.66667	5.15818	1.922	1.799			148.984	124.293	2.69879	3.50763
									1	0.779228	11.9685	7.19658	2.594	2.273			107.229	137.468	3.44526	2.92616
									0.844156	1.49357	5.77333	3.77856	2.788	2.046			92.7038	155.37	3.68284	2.7967
									1.39614	1.21299	5.41297	3.48	1.6	1.337			100.793	153.514	3.73359	2.50011
									1.38961	2.1139	4.93243	3.16324	1.662	1.06			134.994	201.832	2.65856	2.20083
									1.71429	0.941558	7.25838	3.77856	1.723	1.248			133.067	132.459	2.71051	3.33654
									1	0.649356	5.52613	3.26883	1.911	1.09			119.521	160.882	3.10277	2.88145
									1	1.88312	7.47387	9.42162	5.794	1.286			84.1046	122.077	3.57337	3.22954
									2.14286	0.714286	8.17273	6.28288	6.344	3.107			121.157	134.2	2.82498	2.98219
									2.77923	0.844156	5.77333	6.1773	1.93	2.061			130.57	176.66	2.38275	2.40578
									2.85714	0.681818	5.26364	13.3739	1.774	2.739			88.5908	91.0893	3.4995	3.88844
									2.56494	1.64936	14.7234	1.72182	3.317	1.465			122.316	116.585	2.61139	3.00565
									1.38961	1.38961	4.64847	4.39369	1.344	1.643			86.1043	155.352	3.18323	2.39456
									0.811688	0.97426	5.11441	11.8454	2.346	1.139			153.108	97.4373	2.56716	3.94311
									1.29871	0.714286	12.9879	5.51838	2.242	1.065			102.917	163.818	2.94278	2.68448
									1	0.811688	3.52364	5.77333	6.612	2.076			112.491	137.816	2.69262	2.83051
									1.23377	0.649356	7.65454	7.9173	1.369	1.74			84.0442	108.355	3.87911	3.10473
									0.746753	0.941558	6.28182	7.81171	1.625	1.805			100.896	123.056	2.81468	3.62431
									0.681818	0.746753	7.25838	7.46955	3.787	1.825			99.327	153.683	2.57892	2.70552
									0.844156	2.1139	5.88288	1.93135	2.802	3.575			103.603	121.105	2.68765	2.76221
									0.779228	1.38961	4.13892	11.9685	2.528	1.308			83.4326	97.6179	3.8067	3.46026
									1.26623	0.941558	7.24364	6.79243	1.522	3.221			78.5335	122.401	3.2361	2.6741
									0.779228	0.681818	5.51838	15.1139	1.587	1.44			154.416	97.2819	2.7754	3.21754
									0.714286	1.26623	6.1773	1.67658	3.971	2.357			72.6626	97.3772	3.47499	3.62371
									1.36364	0.714286	3.84364	15.1577	3.019	1.859			105.023	114.457	2.74282	2.67626
									0.681818	1.23377	6.28288	8.22883	4.662	2.208			66.7287	84.6503	3.47012	3.30732
									1.13636	0.714286	6.94182	6.89818	1.337	2.241			92.388	96.0793	2.72256	3.53572
									0.714286	0.649356	12.5396	7.55694	1.457	1.729			110.148	93.3376	2.50243	3.36036
									1.23377	0.681818	15.7728	7.15279	2.535	2.456			70.6483	87.334	3.90148	3.70629
									0.649356	1.13636	8.42727	5.15818	3.725	1.294			63.9766	100.474	3.14975	3.05435
									2.59743	0.779228	7.66252	15.984	4.204	1.854			82.4265	93.9333	2.71461	3.22112
									0.941558	0.714286	16.2131	14.244	2.957	1.762			58.9556	84.5813	3.30384	3.32627
									1.23377	0.97426	5.66775	5.41297	3.278	1.691			78.9259	74.0157	3.22168	3.17981
									0.941558	1.26623	5.66775	6.53766	3.055	3.023			72.4156	74.185	3.56202	3.43641
									1.65584	1.39614	2.86469	8.87477	3.428	1.766			72.1496	67.1863	2.8651	3.54717
									0.97426	0.649356	16.1332	8.22883	5.538	2.016			93.9202	98.8972	2.68565	2.65307
									1	1.52597	5.88288	7.8555	1.752	2.003			54.1512	87.3171	3.64198	3.05897
									1.65584	0.649356	6.53766	5.98432	2.195	3.132			88.7901	135.7	3.2392	2.3624
									1.88312	1	7.67273	5.15818	1.479	1.435			79.1532	84.9759	3.03051	3.05669
									0.714286	0.746753	9.2955	5.66775	2.015	3.146			100.545	129.717	2.64332	2.3286
									2.45454	0.779228	4.39369	7.36396	2.556	1.832			85	80.7001	2.73649	2.89232
									0.714286	0.941558	12.7332	8.38324	5.746	2.276			72.8532	70.5271	3.19562	3.70805
									1.38961	1.36364	5.26364	8.21586	5.99	1.184			66.2746	90.05	3.1497	2.5719
									1.21299	1.71429	12.3548	9.85766	1.821	2.291			51.6898	86.9817	3.69771	2.72599
									1.36364	1.21299	8.72546	9.85766	1.558	1.282			48.2597	103.307	4.13897	2.83089
									2.59743	0.779228	5.77333	4.33333	7.853	4.281			66.5024	90.0198	2.81459	3.24334
									1.81818	0.844156	3.98955	9.86486	3.958	2.324			100.807	105.674	1.98829	2.55472
									1.29871	1	5.51838	4.79766	4.843	1.298			79.68	78.3668	2.61776	2.9298
									0.746753	1.68831	5.66775	8.53243	3.824	2.602			58.0576	94.4169	2.89117	2.50356
									1.6	0.97426	11.8454	4.93243	6.479	1.513			50.5245	62.4174	3.18675	4.3777
									0.746753	1.94852	4.49928	4.79766	8.061	1.058			64.3177	97.8655	2.81458	2.58499
									1.33117	0.876623	12.4166	6.89818	2.858	2.062			53.7214	123.016	3.3617	1.91738
									0.811688	1.75325	6.38847	7.47748	5.293	2.114			67.4685	86.1087	2.85337	2.60803
									1.36364	1.21299	5.52613	6.64324	7.009	1.686			55.3624	69.1231	4.00399	3.81787
									0.649356	1.36364	13.8398	8.32144	4.114	1.267			44.1168	54.8483	3.92436	4.19795
									0.649356	1.71429	8.17273	7.47387	4.109	1.859			54.4518	76.0066	2.89264	3.6531
									0.649356	1	6.71712	4.49928	2.077	2			46.1085	112.537	3.73236	2.13938
									0.811688	0.941558	4.39369	3.11964	3.819	3.18			84.4458	54.5359	1.92853	3.84007
									1.38961	0.811688	12.4964	8.93658	5.705	1.509			88.084	105.763	1.95443	2.54579
									1.42857	1.68831	8.53243	8	5.64	3.097			40.7922	73.6819	3.66103	3.21484
									1.13896	1.33117	6.49454	6.79243	3.768	2.198			31.6228	52.8284	5.64455	4.2376
									0.714286	0.876623	11.8126	9.23513	5.938	3.02			77.897	64.2197	2.8087	3.33955
									1.9852	0.681818	5.52613	13.5232	3.8	1.36			38.0132	93.9136	4.13383	2.32703
									1.81818	0.649356	8.72546	9.19135	8.794	1.272			69.1158	75.8739	2.62483	3.60854
									0.714286	1.21299	5.37387	4.79766	1.444	1.467			50.5563	66.7642	3.78294	2.9108
									1.26623	0.779228	5.47478	8.98364	4.48	2.476			43.2413	71.5891	3.68409	2.77098
									1.49357	1.71429	4.64847	5.92252	4.376	4.031			35.4401	62.7359	3.65142	3.11413
									1.85649	1.75325	5.56216	4.64847	2.35	4.369			36.3456	64.394	3.6534	3.30929
									0.811688	0.714286	8.17273	6.13369	2.962	1.78			54.4059	51.2445	3.22581	3.57404
									0.714286	0.746753	7.36364	6.32667	2.47	1.45			86.8987	79.6374	1.75903	2.96638
									0.649356	1.13896	6.1773	2.97273	1.521	1.715			54.935	74.8261	3.85929	3.10239
									0.649356	2.5	8.69982	8.93658	3.314	1.141			83.3846	78.1434	1.68275	2.79218
									0.876623	0.941558	13.9454	12.32	4.735	2.033			67.3568	68.1269	2.4426	2.83444
									0.779228	1.23377	8.72546	6.58144	1.979	1.949			54.3167	58.8406	2.82644	3.96339
									1.46139	0.876623	13.4977	6.43273	8.69	1.551			30.0666	79.556	5.05174	2.51637
									0.941558	2.1139	14.4987	5.15818	3.065	2.031			45.3431	51.1713	3.51202	4.31382
									0.876623	1.29871	6.68727	1.61478	4.778	2.062			52.0865	88.2383	2.99566	2.52025
									0.649356	1.42857	5.51838	9.44613	2.94	1.307			40.1622	67.1106	3.56379	3.48803
									2.1139	2.79228	5.66775	6.79243	1.779	3.376			49.1563	61.2046	2.94076	3.27961
									0.649356	0.844156	7.46955	7.55694	3.306	1.057			80.0174	68.8484	1.87197	2.80696
									1.9852	0.97426	6.59946	6.58144	2.052	2.427			48.2701	70.6964	3.01411	2.51812
									1.88312	2.2426	5.77333	6.94182	2.126	1.083			34.2345	46.3648	3.76947	4.12035
									1.16883	1.64936	5.66775	4.94727	1.238	2.024			49.3607	69.1748	2.90633	3.09859
									1.55844	0.746753	1.94955	1.61478	4.119	4.155			69.4743	77.0963	2.02239	2.51669
									1.13896	2.82468	11.5827	5.56216	1.451	1.155			51.0392	52.9528	3.22396	3.39436
									1.65584	1.26623	13.3927	7.45135	2.376	1.192			44.5982	78.4355	3.27072	2.59021
									1	1.6	12.3548	3.98955	4.103	1.542			66.3099	54.7921	2.28715	3.55435
									1.52597	1.68831	5.52613	7.15279	1.825	2.177			73.7186	66.3785	3.06666	2.98044
									2.53247	1.52597	7.15279	7.45135	1.832	1.259			35.5106	90.05	4.23249	2.26593
									0.876623	2.12987	8.47636	1.58	2.931	2.32			53.8516	71.8905	2.4835	2.64375
									1.78571	1.26623	7.61874	13.3327	2.65	1.379			36.2415	59.7136	3.32286	3.02944
									1.13896	2.69485	7.87351	7.9173	4.532	2.431			51.4527	57.7754	3.26535	3.01293
									1.21299	1.13636	7.25838	6.68727	1.257	2.112			41.6173	71.5833	4.03255	2.85057
									0.649356	2.12987	5.62396	6.64324	4.023	1.568			58.0086	54.231	2.48337	3.19158
									3.31169	1.6	6.43273	8.72546	3.978	1.259			64.6683	67.249	1.96715	3.61848
									1.64936	1.23377	4.54288	6.94182	4.456	1.635			42.19	53.535	3.80042	3.35893
									2.95454	1.71429	7.66252	3.26883	3.699	1.601			39.3573	69.4262	3.17065	2.83682
									3.63896	2.69485	6.74883	6.71712	6.554	1.462			56.7067	54.9122	2.29955	3.25053
									0.714286	1.9852	4.76937	4.28818	1.806	2.053			37.4833	54.465	3.81467	3.40341
									1.21299	0.649356	1.46545	7.67273	2.77	3.049			49.3173	53.6961	3.21834	3.74738
									1.81818	0.681818	4.28818	7.66252	2.195	1.495			67.7075	63.6003	1.99931	2.73853
									3.14936	0.649356	8.57622	11.5927	4.022	2.138			51.0639	43.1045	2.42054	3.95874
									1.38961	0.941558	3.77856	8.84919	3.199	1.819			35.7351	47.2969	3.58233	3.56326
									0.649356	1.6	7.32162	1.67658	3.01	1.146			45.607	60.2268	3.09778	2.67796
									0.681818	1.33117	4.13892	5.66775	8.167	1.694			31.0645	69.7648	4.02754	2.92199
									1.38961	1.39614	15.3436	8.47636	4.051	1.613			34.297	69.6657	3.71657	2.75654
									0.811688	0.746753	6.38847	8.53243	1.965	4.98			36.8546	46.2709	3.99507	3.4369
									0.811688	1.38961	6.79243	5.41297	8.034	1.567			43.0557	59.0762	2.96374	2.86417
									0.746753	0.649356	6.79243	5.15818	4.091	2.307			83.2195	59.228	1.63811	2.78698
									1.55844	0.649356	8.17273	6.38847	1.649	1.788			41.0487	34.2345	3.51422	4.37225
									1.13896	0.681818	6.13369	6.58144	5.328	1.33			40.2811	52.4856	3.07264	3.72579
									1.9852	0.649356	5.15818	5.88288	4.909	1.514			51.1305	91.7025	3.02316	2.69923
									1.81818	1.46139	9.42522	6.28288	4.929	1.716			56.2275	54.695	1.88828	3.30729
									0.844156	1.49357	7.47387	9.27874	1.165	2.162			62.2812	63.7563	1.98481	2.25465
									1.36364	0.649356	15.2195	4.49928	3.531	1.265			72.5327	62.9784	1.70258	3.03992
									0.811688	2.92278	3.62919	4.69225	3.579	2.146			38.6164	59.5606	2.48079	3.67319
									0.681818	0.779228	9.29694	9.95586	4.005	2.554			33.2415	57.3247	4.03086	3.51721
									1.36364	1.55844	4.93243	9.49	3.082	2.848			45.7104	72.2497	2.4773	2.31041
									2.35195	0.746753	6.68727	8.78739	5.459	2.217			32.1403	49.679	3.48276	3.80299
									1.52597	0.649356	7.81171	5.96636	1.652	3.948			31.4006	68.8403	3.47345	2.50481
									1.21299	2.66234	7.96182	3.52364	1.629	2.957			39.833	75.9184	3.70085	2.75682
									3.99356	0.941558	14.6	9.95586	5.351	3.14			36.3721	60.7063	2.82403	2.65164
									0.649356	0.714286	9.25315	5.11441	2.601	4.088			39.8497	70.2353	3.20923	2.25508
									0.811688	1.85649	12.6955	4.94727	3.191	3.564			58.4105	57.9146	2.04234	2.88661
									1.94852	0.941558	8.38324	5.41297	1.74	1.683			39.2939	33.8379	2.98131	3.75926
									1.64936	2.27273	4.28818	5.81694	2.761	3.575			33.0605	52.0384	2.7653	2.81103
									1.13896	1.65584	1.48364	8.53243	5.108	1.937			65.8458	67.7387	1.75329	2.01153
									0.649356	0.97426	3.92775	6.68727	3.19	1.727			37.8021	34.1409	3.50683	4.03194
									2.5	0.779228	9.44613	4.79766	1.193	2.439			35.7351	64.7611	3.37452	2.62912
									1.64936	2.27273	5.88288	6.53766	3.727	1.492			42.9535	33.2415	2.62162	3.59397
									1.64936	1.78571	6.1773	2.86469	3.42	4.12			41.152	45.7436	2.9613	3.51127
									1.62338	0.844156	4.28818	5.56216	2.166	1.686			39.6232	59.5633	2.36683	2.29501
									1.16883	2.3713	4.79766	4.33189	2.605	4.254			37.0381	36.0555	3.09314	3.92348
									3.73377	1.65584	4.54288	11.4847	3.733	1.466			65.3311	66.6108	1.78445	2.26618
									0.649356	1.16883	4.93243	7.36396	3.446	1.243			35.1948	33.1361	2.90352	4.08849
									0.681818	1.6	4.75455	12.522	1.16	2.869			44.125	63.4383	1.98049	2.42584
									0.681818	0.844156	13.3483	6.71712	5.759	3.82			70.406	34.4819	1.6408	3.54236
									1.21299	1.78571	6.89818	4.69225	2.998	3.204			36.7696	34.0622	3.17281	4.08519
									1	0.746753	7.19189	7.67273	5.537	4.962			43.0465	49.1935	2.12958	2.70936
									0.779228	1.16883	3.62919	4.13892	2.473	2.427			34.7131	40.1288	2.57654	2.74545
									0.779228	1.29871	1.15454	14.7	3.903	1.898			38.5914	38.0451	2.84384	3.80085
									0.811688	0.714286	11.9564	5.88288	1.723	2.43			43.3483	35.3553	2.87846	4.16048
									0.941558	1.33117	4.79766	5.36919	4.367	1.32			43.4166	59.0339	2.1387	2.20399
									1.72779	0.97426	8.72546	5.92252	4.227	3.833			51.1642	49.4136	1.84241	2.91495
									1.6	1.64936	9.2955	3.92775	3.19	1.932			39.6989	66.0379	2.9933	2.1308
									1	1.33117	8.68182	7.76818	1.886	2.206			30.0167	66.7308	2.65828	1.86661
									1.26623	2.82468	7.75	6.94182	4.838	1.072			35.3553	96.2379	2.62397	1.61765
									0.779228	1	14.4114	5.47478	5.797	1.573			44.4072	63.8122	2.03347	2.09668
									0.714286	1.33117	4.93243	4.69225	1.379	1.988			31.0645	63.7809	2.68575	2.14561
									0.714286	1.13896	4.93243	6.22182	7.447	2.916			47.5184	31.4006	1.84356	3.45677
									1.39614	1.6	5.87874	9.99946	1.495	1.877			36.5389	52.9732	2.49201	2.62067
									0.941558	0.649356	8.66667	6.85441	7.907	3.044			39.2938	68.1766	2.18974	1.86654
									0.811688	0.844156	7.36364	1.25441	6.039	2.705			41.5884	31.0161	2.0775	3.48673
									0.649356	2.79228	9.49	5.15818	2.161	1.934			58.3038	54.5894	1.77793	2.37653
									1.9852	1.91558	8.66667	6.28182	3.839	1.176			40.05	50.6533	2.00193	2.50747
									1.64936	0.681818	7.76364	1.88757	3.023	1.392			30.3311	36.6746	2.72274	3.01663
									1.42857	1.42857	5.62396	3.62919	8.125	1.446			34.4819	47.676	2.36348	2.84847
									2.35195	0.714286	13.7549	6.28182	4.365	2.872			35.7734	37.4833	2.8872	3.45268
									0.811688	0.681818	3.16324	15.7273	2.42	3.336			48.8774	47.0106	1.79757	2.46122
									2.27273	2.88961	13.7342	5.87874	2.201	2.729			45.0111	31.9531	1.78736	3.40742
									0.681818	1	9.85273	9.29694	5.492	1.165			34.4819	42.3792	2.86413	3.12784
									1.33117	0.876623	7.55694	6.64324	5.89	5.569			47.2969	52.9528	1.90303	2.3092
									1.64936	1	9.34727	9.61351	1.278	2.507			34.4819	44.6304	3.07587	2.68907
									0.681818	1.13896	5.66775	1.67658	1.36	2.945			40.3612	32.0156	2.62298	3.66822
									0.714286	0.811688	9.85766	5.52613	2.317	1.877			37.2022	31.0645	2.99554	3.6987
									0.779228	0.876623	5.87874	3.26883	4.902	1.282			40.4969	41	2.14942	3.00876
									0.779228	2.17532	4.75455	6.79243	4.634	5.692			33.3766	36.7696	1.87498	2.9613
									0.681818	1.71429	8.61243	14.8	2.403	2.413			38.3275	57.2014	2.03113	2.25732
									0.97426	0.714286	6.24	12.32	4.735	4.51			40.8534	48.0726	1.84026	2.58641
									1.71429	2.59743	1.79459	15.5273	1.89	2.118			35.3412	34.5931	1.99172	3.94596
									0.844156	1.64936	7.83	5.15818	1.399	2.449			43.3528	56.5695	1.75415	2.08701
									0.681818	2.33766	7.74252	12.2673	1.23	3.58			36.0555	39.6989	1.55115	3.91628
									1.81818	3.51948	5.45658	5.87874	5.204	4.217			33.3766	38.1182	2.07801	2.81654
									2.98713	0.811688	12.9879	13.4359	5.877	1.981			32.9849	37.7959	1.95491	3.67674
									1.91558	1.94852	8.32144	9.44613	1.798	3.724			34.0832	33.2415	1.78233	3.11676
									0.779228	1.23377	12.1616	7.47387	2.039	2.619			33.9558	33.2876	1.54898	3.87568
									2.75974	0.941558	18.9542	8.84	2.267	4.717			41	37.2022	1.62899	2.93825
									1.23377	0.714286	6.45273	6.32667	1.896	2.327			43.1046	33.9558	1.48036	3.12666
									1.46139	1.68831	1.61441	6.1773	1.637	1.984			31.6609	30.3311	1.87675	3.73758
									0.779228	2.77923	9.38432	3.77856	1.372	3.729			36.6742	31.257	1.55362	3.34833
									1.72779	2.88961	16.9	5.88288	2.551	1.131			36.0555	50.9117	1.58367	2.27794
									2.17532	0.649356	8	8.93658	2.485	4.271			33.2415	49.3356	1.60836	2.86874
									1.81818	0.714286	6.9	7.72432	2.28	3.678			38.8973	44.6434	1.3052	2.11152
									0.649356	0.811688	3.52364	5.66775	2.67	4.595			32.331	30.0666	1.48353	3.62354
									0.876623	0.681818	5.66775	5.58364	3.702	2.765			793.398	32.9884	3.72357	3.47339
									0.714286	1.39614	7.9173	4.94727	3.206	4.686			531.751	57.8014	3.39454	2.58668
									1.78571	0.681818	6.24	1.78216	1.733	3.194			550.876	36.4006	3.38413	3.13461
									0.876623	0.811688	6.28182	5.77333	1.799	4.717			342.398	38.4188	4.40001	3.18802
									1.6	2.17532	6.53766	9.25315	1.371	4.142			543.328	45.822	2.87293	2.44103
									2.12987	0.681818	6.89818	11.6959	2.639	4.101			486.358	63.3619	2.9723	1.82214
									1.36364	0.876623	12.5622	5.15818	1.734	3.459			463.613	51.0824	3.01023	2.17187
									1.21299	2.2426	11.5465	5.56216	2.407	4.486			370.916	37.0135	3.17326	2.99565
									0.844156	0.746753	6.38847	8.27766	1.133	1.198			410.869	67.7422	2.77608	1.56479
									0.811688	1.71429	6.64324	14.1382	2.094	2.841			271.436	42.9418	3.53889	2.91661
									0.681818	2.69485	5.36919	6.28288	5.139	4.416			299.073	50.3308	3.3346	2.36438
									2.46753	2.12987	19.6494	7.76818	2.46	1.332			195.059	45.0483	4.12595	2.82672
									0.746753	2.77923	5.66775	6.94182	2.422	1.526			254.726	30.5941	2.93417	3.16617
									1.64936	0.97426	7.36364	1.97514	2.266	1.901			229.014	45.5598	3.10778	1.96422
									0.681818	1.71429	1.16685	7.18	2.916	1.251			261.789	49.6738	2.88699	2.30768
									1.16883	1.55844	7.76364	9.59549	1.395	2.286			195.546	56.8507	3.36097	1.77524
									1.33117	0.746753	5.52613	13.8582	1.401	2.027			210.906	36.0555	3.50161	3.1868
									1.23377	0.714286	4.24432	7.32162	3.657	6.297			182.415	39.5601	3.69055	2.33902
									2.17532	1.46139	5.11441	5.96636	1.833	2.646			220.958	38.704	3.40577	2.51379
									0.746753	1.29871	9.72	12.97	1.869	1.503			193.065	36.0555	3.34442	3.06026
									1.29871	1.64936	6.79243	7.76364	2.741	4.576			217.118	39	3.2881	2.27136
									0.649356	0.714286	7.27658	5.36919	2.312	9.564			190.618	50.5121	3.49692	1.90598
									1.49357	1.72779	3.88396	1.86955	2.709	3.921			206.457	39.9287	2.94244	2.16213
									1.75325	0.876623	15.9222	5.66775	3.225	2.501			193.914	36.0848	3.00602	2.85737
									2.33766	1.21299	7.83	8.63818	2.488	2.441			179.576	38.0872	3.24853	2.08874
									2.45454	1.36364	6.85441	1.67658	1.231	4.554			173.334	49.0967	2.97284	2.07661
									2.14286	0.779228	11.1861	9.89455	2.337	5.458			141.562	37.6563	3.13924	1.81045
									1.6	0.779228	6.38847	12.32	1.972	1.31			170.027	42.19	3.45066	1.81535
									1.26623	1.94852	14.3238	7.75	1.673	5.297			140.924	37.1359	2.99198	2.70157
									1.42857	1.91558	5.52613	17.8294	3.283	1.148			127.611	37.2823	3.35854	2.91665
									1.81818	1.88312	3.62919	13.7865	3.927	1.173			125.073	30.5941	3.07188	3.16903
									0.714286	2.2426	6.34469	6.64324	1.238	6.516			158.987	51.9712	2.99895	1.6507
									1	1	8.97279	9.55171	2.969	5.626			128.099	39.4081	3.41416	2.2805
									0.779228	1.64936	6.89818	9.14775	2.847	4.206			126.891	35.171	3.68656	1.90624
									1.75325	0.97426	4.39369	6.79243	1.885	5.507			124.797	43.1882	2.9953	2.47885
									1.91558	0.779228	4.56182	12.33	2.255	2.356			103.192	41.34	3.26146	2.0491
									0.746753	1.64936	5.92252	6.45273	7.343	4.791			109.219	40.7063	3.45694	1.60448
									1.26623	0.876623	8.12847	1.22883	11.318	2.774			116.262	40.2492	3.10471	1.90489
									0.876623	0.876623	9.58182	14.5787	4.399	7.415			125.698	31.5753	2.95686	2.64825
									0.649356	2.43565	7.46955	16.5735	8.609	9.514			103.823	42.638	3.24232	1.74932
									1.23377	0.649356	6.28182	5.56216	6.324	5.658			90.8035	31.6228	3.26391	2.69383
									1.68831	1.21299	9.14775	4.13892	3.394	11.223			115.256	34.9285	3.13334	1.92191
									2.12987	2.66234	6.28182	4.27273	9.889	3.179			94.9461	35.5106	3.44062	2.5123
									0.779228	1.13636	6.9	6.53766	3.107	3.938			68.7314	39.0513	4.01784	2.89477
									1.75325	1.46139	4.93243	11.5288	4.194	7.302			98.0306	45.4022	2.73409	1.80776
									1.49357	0.811688	1.52727	8.74364	4.674	2.419			98.1331	36.0555	2.73157	1.9933
									1.64936	0.649356	6.89818	9.63171	1.413	1.898			79.0628	43.9318	3.67454	1.91858
									0.779228	1	6.74883	5.56216	6.938	2.374			83.0629	34.8374	3.46567	1.98149
									2.17532	0.681818	5.66775	7.19658	6.481	2.079			109.14	50.1164	2.36502	1.47442
									1.23377	1.81818	12.32	11.7577	5.803	5.828			60.5936	31.4006	3.25375	1.80222
									1.68831	2.56494	5.81694	5.56216	6.583	5.782			78.1089	43.0116	2.79232	1.32365
									1.64936	2.3713	7.8555	4.35	1.258	5.426			66.9021	32.8568	3.40075	1.93541
									1	0.681818	14.9288	4.85964	4.703	3.639			90.1601	39.4081	2.53772	1.70931
									2.17532	0.844156	3.67297	6.9	5.873	4.809			54.2787	41.34	3.59799	1.60764
									1.64936	1.39614	13.4977	11.6346	1.263	3.853			56.1119	30.1496	3.34739	1.99851
									0.649356	1.9852	4.18252	9.71818	6.415	2.281			100.658	31.1448	2.23121	1.80728
									0.649356	0.779228	8.38324	4.28818	3.176	3.598			103.782	36.7151	2.28298	1.8752
									0.746753	2.46753	6.68727	12.5622	1.478	3.191			71.7471	30.0666	2.64613	1.7411
									0.811688	2.72727	5.15818	7.47748	3.622	2.421			72.698	40.4696	2.70143	1.87817
									0.714286	1.6	4.24432	8.32144	2.275	9.353			57.6388	41.6173	3.15534	1.81408
									3.19485	1.36364	5.41297	15.3869	5.947	9.042			46.538	41.1096	3.84193	1.5508
									1.49357	1.13636	4.94727	5.36919	4.349	2.317			56.7469	39.5601	3.10808	1.76658
									0.649356	1.26623	4.24432	4.54288	1.448	5.898			54.626	35.1283	3.14808	1.73927
									0.844156	0.681818	6.28288	12.584	4.413	2.602			63.5533	37.1618	3.38355	1.60989
									0.97426	0.714286	5.83514	11.8632	4.705	4.246			54.7227	30.0666	3.24148	1.74924
									0.746753	1.65584	6.46126	7.66252	12.787	3.4			65.1895	33.1059	2.87936	1.73232
									1.23377	1.36364	3.94577	4.54288	8.995	4.183			74.5869	42.2019	2.36151	1.38514
									0.811688	1.26623	9.14775	11.23	6.312	4.36			56.4847	43.4166	3.09913	1.315
									2.5	1.78571	16.4679	6.1773	6.142	11.106			53.523	36.6879	2.8206	1.72286
									1.65584	1.39614	7.98	8.41261	7.709	4.907			61.0789	30.0167	3.07524	1.73765
									2.2426	0.681818	7.78613	8.47636	7.883	2.823			68.3524	38.4188	2.50655	1.61589
									0.714286	0.681818	5.77333	7.36364	4.36	2.054			66.3164	764.917	2.63074	3.19838
									0.714286	0.779228	1.6946	6.79243	3.195	1.159			43.9318	737.977	3.64467	3.41956
									1.78571	1.38961	8.55636	14.5425	6.767	4.901			65.8528	519.227	2.68207	4.08799
									0.876623	1	8.47636	18.2953	12.706	7.241			78.5993	536.269	1.92294	3.31573
									0.779228	1.72779	7.47748	7.81171	6.18	2.206			73.2755	500.522	2.3593	3.06274
									1.46139	0.844156	9.42522	6.49454	3.052	2.296			90.6793	388.353	1.77759	3.34908
									1.71429	1.6	9.97387	13.12	4.648	3.269			63.1491	454.268	2.75002	2.70015
									0.681818	0.714286	8.29586	15.3255	6.811	6.901			42.7914	380.119	3.55615	3.09344
									2.27273	1.6	6.53766	11.8545	3.102	2.534			46.669	337.035	2.93637	2.96918
									1.55844	2.46753	14.2182	9.19135	8.36	3.325			74.0846	280.35	2.13811	3.59869
									0.941558	1.72779	6.59946	9.23513	10.194	3.071			53.3163	348.94	3.40065	2.80358
									0.746753	0.681818	13.9996	4.4373	6.343	3.125			33.541	233.743	4.37857	2.98884
									1.91558	1.85649	13.2	9.86847	5.798	4.354			52.811	226.956	2.49686	3.62305
									1.64936	1.23377	3.77856	4.54288	1.746	5.085			80.8151	204.644	1.69722	3.20194
									0.649356	0.681818	14.535	6.68727	3.207	1.327			40.3447	220.962	3.10901	2.8056
									1.39614	1.33117	5.83514	6.83622	6.962	2.797			59.6657	192.634	1.99504	2.92183
									0.746753	0.811688	8.69982	4.94727	4.178	8.798			44.182	194.467	2.75638	2.76741
									1.62338	1.36364	14.7461	9.49	3.743	4.6			46.4866	202.347	2.5203	2.86826
									0.714286	0.714286	8.12847	6.43273	3.272	4.318			46.0977	117.101	3.59973	3.39165
									0.714286	0.746753	6.24	6.43273	7.79	2.636			52.4976	118.888	2.56447	3.29489
									0.649356	1.71429	5.32545	6.43273	5.622	8.926			36.3456	146.958	3.13025	2.90799
									2.85714	1.39614	6.28182	16.3443	7.881	7.076			72.2352	171.207	2.01833	2.62645
									0.681818	2.12987	5.58364	6.1773	5.013	7.318			74.6149	114.911	1.90182	3.15797
									1	3.84416	17.1818	9.85766	1.855	8.499			49.6472	96.1134	2.66653	3.22729
									0.876623	1.71429	6.28182	6.1773	5.147	3.624			30.0666	109.881	3.4887	2.74495
									2.35195	2.1139	6.66144	9.58182	7.051	1.8			61.954	131.479	1.79258	2.66304
									0.876623	2.45454	3.88396	4.69225	2.381	6.099			39.0979	89.0003	2.56392	3.50757
									0.714286	1.64936	7.36364	7.47387	2.916	4.094			41.4005	97.649	2.96636	2.80744
									0.681818	0.941558	7.42577	14.455	1.641	5.011			31.257	119.222	3.70759	2.37264
									1.46139	1.26623	7.25838	12.8643	3.828	5.661			35.2278	128.27	2.8435	2.30866
									3.84416	0.714286	11.45	5.56216	2.247	3.76			76.3542	72.8493	1.63008	3.84456
									1.36364	1.13636	5.88288	1.82577	5.932	6.761			40.3677	72.6597	2.96447	3.7276
									3.27923	2.79228	7.15279	4.28818	3.215	8.899			34.0588	57.5847	3.29234	3.87767
									0.844156	1.36364	4.93243	19.3764	2.977	4.25			55.4707	88.3874	1.89906	2.60807
									1.52597	1.78571	9.44613	4.64847	6.304	4.293			34	74.839	2.915	3.32831
									0.779228	1.62338	1.22883	12.6276	1.455	1.887			43.7287	109.582	2.56101	2.10616
									0.681818	1.46139	11.9874	6.28288	7.929	11.29			40.8167	64.8147	3.09921	3.18041
									1	1.46139	7.63694	8.32144	3.66	8.23			54.1202	74	1.73259	3.10773
									1.62338	1.16883	8.66667	5.66775	4.429	4.606			33.9558	49.1467	3.12422	3.71553
									2.12987	2.98713	6.24	5.81694	5.994	5.356			33.6155	68.8323	3.01108	2.84522
									0.649356	1.55844	6.38847	6.43273	4.607	3.759			59.4811	49.0939	1.35555	4.04836
									0.97426	0.779228	1.23636	7.47748	1.917	4.982			30.4138	61.7414	2.98998	2.99939
									1.36364	0.714286	12.6894	12.7769	7.418	1.622			35.4683	59.6129	2.99481	3.90669
									1.36364	0.649356	16.8937	6.71712	4.123	4.993			37.5766	45.6729	2.34567	4.04606
									1.55844	3.84416	4.64847	5.56216	5.941	6.684			50.3289	62.6747	1.62295	3.09659
									0.746753	0.649356	5.79135	15.3436	3.237	5.555			44.9222	52.6657	1.64207	3.30301
									0.844156	1.71429	5.21818	8.42727	1.667	1.087			35.8469	68.5363	2.35154	2.64601
									1.49357	1.64936	9.27135	11.1861	8.195	7.442			49.2443	70.5536	1.6606	2.46349
									0.746753	0.746753	15.7652	13.3327	5.509	3.653			38.6005	39.9625	2.154	3.92094
									1.21299	0.844156	6.28288	5.83514	10.33	4.876			43.6807	51.5991	1.88018	3.86136
									1.62338	1.46139	1.39636	12.9982	5.413	2.512			40.8044	53.8516	2.72481	2.773
									0.681818	2.12987	4.64847	6.85441	2.138	6.556			34.7321	47.0956	2.38996	3.98055
									1	0.779228	4.36126	9.85766	3.414	1.481			33.5261	39.8246	2.50241	3.43638
									2.77923	0.97426	5.66775	4.39369	3.495	1.418			38.2753	73.584	2.58231	2.2554
									0.714286	1.16883	9.63171	1.93135	4.929	2.905			33.2415	52.4976	2.35662	2.78329
									1.36364	1.21299	15.7273	1.58	4.733	3.746			37.5766	53.5019	2.10661	3.11328
									0.941558	0.681818	12.4346	15.4454	14.908	4.85			33.7343	43.1857	2.02076	3.07736
									0.681818	1.64936	5.26364	3.11964	4.34	3.561			47.1699	70.2803	1.76901	2.22029
									0.649356	0.811688	12.4618	3.48	1.765	6.184			30.2655	42.0119	1.5453	3.41834
									1.62338	1.38961	9.67531	7.19658	7.316	4.383			31.0483	51.8845	1.59082	2.68088
									3.14936	1.21299	7.98	4.54288	3.268	3.644			37.4442	73.7032	1.51621	1.68426
									0.681818	0.681818	7.27658	5.51838	7.506	6.312			31.6228	82.3368	1.5826	1.86758
									1.38961	0.649356	13.8142	4.49928	3.774	2.764			772.504	32.0624	4.08343	4.17713
									2.27273	0.811688	8.27766	7.19658	11.56	5.018			602.638	42.19	3.68857	3.31157
									2.27792	0.681818	11.8632	11.1861	6.232	4.184			541.075	36.7151	3.60377	3.64651
									1.39614	1.16883	7.74252	6.71712	15.331	6.22			550.828	61.131	3.36883	2.34807
									0.681818	1.13896	5.66775	7.61874	7.526	3.396			599.314	50.6881	3.06632	2.86391
									1.33117	0.811688	13.5157	8.48883	4.276	4.962			471.142	39.2046	2.75647	3.48604
									0.681818	1.6	5.77333	4.64847	9.189	3.041			335.963	39.6688	3.46194	4.30888
									0.779228	1.62338	3.84364	7.36364	4.914	2.287			290.672	52.7167	3.46708	2.59562
									1.38961	0.779228	4.13892	15.3255	5.228	3.075			306.375	32.28	3.14698	3.50406
									3.47426	0.779228	6.94182	9.76288	3.795	3.405			251.602	44.911	3.40017	2.75658
									2.3713	0.876623	4.64685	1.42182	2.004	10.725			211.89	43.454	3.01992	3.11803
									0.779228	0.876623	5.41297	5.87874	10.727	1.171			185.867	47.0744	3.51159	3.17456
									0.714286	0.681818	16.6429	9.44613	3.643	1.241			182.132	45.9674	3.23016	2.9123
									0.779228	0.941558	9.27135	6.94182	4.275	4.336			206.099	51.3128	3.34409	3.24473
									1.21299	0.844156	4.64847	4.79766	3.902	1.556			259.408	88.0227	2.80786	1.51633
[truncated: 19,361 more rows]

## Sheet: Fig.1 d
Fig. 1d
0		2		3		4		5		24		48
CUS	CAS	CUS	CAS	CUS	CAS	CUS	CAS	CUS	CAS	CUS	CAS	CUS	CAS
101.2	105.933	86.6667	98.3333	75.6667	86.0667	61.4	65.3333	52.6667	53.4	29.8667	26.2	25.3	27.5
99.5333	115.067	85.6	85.6	75.2667	76.2	67.4667	62.7333	59.1333	53.8	38.4667	26.1333	26	26.2
102.333	79.2667	81.3333	66.4667	71.8	56.4667	66.4667	49.8	58.6667	48.1333	41.9333	34.1333	36	34.8
94.4	97.0667	78.3333	77.3333	68.4	62.9333	60.0667	59.5333	55.2	48.0667	39.0667	34.8667	35	33.6
108.933	90.4	93.2667	84.4667	92.6667	65.4667	78.7333	54.3333	70.8	44.4667	45.3333	30.8	31	30.9
100.5	115.067	104.733	100.133	89.8667	73.0667	85.0667	56	74.7333	53.4	50.4667	38.2667	37	38
99.8	105.7	86.2	98.9	75.3	85.9	61.1	65.9	53.2	54.1	30.1	26.7	24.3	22.5
102.1	115.3	85.3	86.1	75.1	76.7	67.2	63.1	59.6	53.5	38.9	26.4	32.1	31.8
101.3	79.4	81.6	66.2	71.5	56.7	66.8	49.5	58.8	48.5	41.7	34.5	34.7	34.9

## Sheet: Fig. 3
Fig. 3b
CUS	CAS
99.6533	109.65
99.5625	112.217
97.3454	113.911
100.02	110.977
104.378	112.477
103.781	113.013
91.4186	103.771
91.3544	106.997
91.8173	109.984

## Sheet: Fig. 4
Fig. 4b					Fig. 4c
DMEM	CUS	CAS			DMEM	CUS	CAS
0.703806	2.18065	2.68682			0.968153	2.68153	4.27388
0.956775	2.21152	2.88823			1.00637	4.71338	6.56051
1.11687	2.05454	2.44673			1.02548	2.55414	5.29936
0.846365	1.80717	2.19008				3.75597	7.04244
1.1729	2.62663	2.419				3.8435	6.56499
0.907956	1.44507	2.90927				5.18833	6.37401
1.03953	1.47713	3.39671				5.13263	6.5809
1.25538	1.37555	2.09043				5.14058	6.03183
0.870138	1.77869	2.57386				5.71247	5.80106
0.995031	1.96445	3.58632
1.13526	1.5487	3.2487
0.6911	2.1841	2.684
0.982	2.2092	2.885
1.2192	2.0593	2.4454
1.2653	1.8011	2.1962
0.7433	2.6291	3.3941
0.8157	1.4482	3.5862
1.0678	1.474	2.9113
1.297	1.3793	2.42
1.0131	1.7816	2.0943
1.1595	1.9677	2.5777
0.7186	2.1761	2.6836
0.9977	2.2088	2.8842
1.2057	2.0528	2.446
0.7842	1.8053	2.1931
1.2413	2.625	2.4215
0.8689	1.4431	2.907
1.0796	1.48	3.3935
1.1777	1.37	2.091
0.7655	1.7817	2.5768

## Sheet: Fig. 5
Fig. 5a			Fig. 5b			Fig. 5c-d
CUS	CAS		CUS	CAS		HS				CS
0.829	2.757		1.161	0.678		-HS	+HS 5	+HS 50	+HS 100	-CS	+CS 5	+CS 50	+CS 100	+CS 200
0.997	2.193		0.879	0.57		0.9731	0.8845	0.67	0.3635	0.954853	1.53724	1.79202	1.1975	1.54
1	1.951		0.96	0.651		0.9885	0.8378	0.5234	0.3508	0.942716	1.44016	1.17325	1.24604	1.71923
1.1	2.234		0.987	0.65		0.9731	0.8675	0.74	0.3614	0.906322	1.53724	1.73136	1.53724	1.30671
0.831	2.42		0.88	0.595		1.09862	0.9142	0.8505	0.3529	0.90633	1.40378	1.13684	1.18538	1.5
0.99	1.95		0.954	0.621		1.0577	0.8824	0.94652	0.3595	1.28978	1.46687	1.12589	1.24604	1.70708
0.92	2.64		0.999	0.613		1.0308	0.8925	0.568756	0.3612	1.12545	1.48824	1.39456	1.3946	1.5214
1.017	2.32		1.287	0.606		0.9915	0.9015	0.6489	0.3611	0.96874	1.50659	1.5478	1.3054	1.60448
1.23	2.223		0.885	0.668		0.9899	0.8745	0.8124	0.3513	1.13659	1.40156	1.5896	1.1575	1.3587

## Sheet: Fig. 6
Fig. 6a			Fig. 6b
CUS	CAS		CUS	CAS
1.08193	3.56283		0.72175	2.80696
1.09084	3.5888		1.0821	2.11223
0.827232	4.59852		1.2804	2.51823
0.92	3.0145		0.849092	6.15732
1.1724	3.2684		1.06642	7.67039
1.1247	3.4524		1.10437	5.98932
0.8435	4.12		1.16398	3.08433
1.11	4.268		0.826518	2.6075
0.9751	3.8647		1.03945	2.51535
